# Supplementary material for: The majority of total nuclear-encoded non-ribosomal RNA in a human cell is 'dark matter' un-annotated RNA
Source: BMC Biol. 2010 Dec 21;8:149. doi: 10.1186/1741-7007-8-149 (PMC3022773; doi:10.1186/1741-7007-8-149)
Supplement: Additional File 2 — Table S1. Distribution of single-molecule sequencing reads obtained from polyA+, rRNA-depleted (Ribominus) and total RNA from different tissues among different types of annotations. [file 1741-7007-8-149-S2.xls]

## Sheet: Sheet1
Table S1. Distribution of SMS reads obtained from polyA+, rRNA-depleted (Ribominus) and total RNA from different tissues among different types of annotations
Tissue	Source of RNA	Total number of reads filtered for rRNA and mito	Exonic	% Exonic	Non-Exonic	%Non-Exonic	Intronic	%Intronic	Intergenic	%Intergenic	Intergenic as fraction of non-exonic reads
K562	polyA+ RNA	23772513	17100541	0.719	6671972	0.281	4302442	0.181	2369530	0.1	0.355
K562	Ribominus RNA	10275266	4615179	0.449	5660087	0.551	3894225	0.379	1765862	0.172	0.312
K562	Total RNA	1860128	785178	0.422	1074950	0.578	734705	0.395	340245	0.183	0.317
Liver	polyA+ RNA	14797858	11982498	0.81	2815360	0.19	1862941	0.126	952419	0.064	0.338
Liver	Ribominus RNA	3128805	1579920	0.505	1548885	0.495	971078	0.31	577807	0.185	0.373
Liver	Total RNA	1203875	592542	0.492	611333	0.508	389294	0.323	222039	0.184	0.363
Brain	polyA+ RNA	5736196	3827266	0.667	1908930	0.333	1298022	0.226	610908	0.107	0.32
Brain	Ribominus RNA	3860745	1480172	0.383	2380573	0.617	1811623	0.469	568950	0.147	0.239
Brain	Total RNA	1164233	421583	0.362	742650	0.638	542706	0.466	199944	0.172	0.269
Drosophila	polyA+ RNA	16377431	14542001	0.888	1835430	0.112	668808	0.041	1166622	0.071	0.636
Drosophila	Ribominus RNA	2321456	1882244	0.811	439212	0.189	248035	0.107	191177	0.082	0.435
