# Supplementary material for: The majority of total nuclear-encoded non-ribosomal RNA in a human cell is 'dark matter' un-annotated RNA
Source: BMC Biol. 2010 Dec 21;8:149. doi: 10.1186/1741-7007-8-149 (PMC3022773; doi:10.1186/1741-7007-8-149)
Supplement: Additional File 3 — Table S2. Distribution of single-molecule sequencing reads obtained from ribosomal RNA-depleted (Ribominus) RNA from Ewing Family of Tumours solid tumours and cell lines. [file 1741-7007-8-149-S3.xls]

## Sheet: Sheet1
Table S2. Distribution of SMS reads obtained from rRNA-depleted (Ribominus) RNA from EFT solid tumors and cell lines
Tissue	Total number of reads filtered for rRNA and mito	Exonic	% Exonic	Non-Exonic	% Non-Exonic	Intronic	%Intronic	Intergenic	% Intergenic	Intergenic as fraction of non-exonic reads
CHLA-9	10454827	5765594	0.551	4689233	0.449	3309644	0.317	1379589	0.132	0.294
CHLA-10	13466942	7722415	0.573	5744527	0.427	3998681	0.297	1745846	0.13	0.304
Primary #2 tumor	8304579	4197807	0.505	4106772	0.495	2906783	0.35	1199989	0.144	0.292
Metastasis #2 tumor	13997157	5944622	0.425	8052535	0.575	6170120	0.441	1882415	0.134	0.234
Primary #3 tumor	18571370	6012428	0.324	12558942	0.676	9656907	0.52	2902035	0.156	0.231
Metastasis #4 tumor	12005495	4424721	0.369	7580774	0.631	5813950	0.484	1766824	0.147	0.233
