# Supplementary material for: The majority of total nuclear-encoded non-ribosomal RNA in a human cell is 'dark matter' un-annotated RNA
Source: BMC Biol. 2010 Dec 21;8:149. doi: 10.1186/1741-7007-8-149 (PMC3022773; doi:10.1186/1741-7007-8-149)
Supplement: Additional File 4 — Table S3. Coordinates of the very long intergenic regions and their normalized expression levels in each tissue. [file 1741-7007-8-149-S4.xls]

## Sheet: Table_S1
TableS3_coordinates of the very long intereginc regions and their normalized expression levels in each tissue. Coordinates are on HG18. The total number of reads within each regions was normalized to 10M non-ribosomal non-mitochondrial unique reads in each sample.
ID	Chromosome	Start	Stop		CHLA-9	CHLA-10	Primary #2 tumor	Metastasis #2 tumor	Primary #3 tumor	Metastasis #4 tumor	K562	Liver	Brain		Max Cancer	Max Normal	MaxCancer/MaxNormal
Vlinc_1	chr1	14091816	14324605		614.07	134.403	2084.39	1526.02	1933.08	303.194	43.794	63.922	1150.04		2084.39	1150.04	1.81246
Vlinc_2	chr1	14378227	14772554		1380.22	293.311	5964.18	3916.51	5202.63	565.574	771.756	223.728	2230.14		5964.18	2230.14	2.67435
Vlinc_3	chr1	38263169	38415147		990.93	662.363	2508.26	2003.26	5779.33	840.448	61.312	191.767	253.837		5779.33	253.837	22.7679
Vlinc_4	chr1	62944402	62995872		206.603	77.969	125.232	144.315	150.231	558.078	31.143	86.295	170.951		558.078	170.951	3.26455
Vlinc_5	chr1	65240768	65315739		678.156	529.445	1600.32	1949.68	926.695	624.714	472.007	661.594	1336.53		1949.68	1336.53	1.45876
Vlinc_6	chr1	72943757	72994415		16.26	426.229	78.27	99.306	453.386	561.41	6.812	6.392	67.345		561.41	67.345	8.33633
Vlinc_7	chr1	79399205	79453051		4.782	15.594	68.637	417.228	29.615	13.327	3.893	9.588	23.312		417.228	23.312	17.8976
Vlinc_8	chr1	90266709	90537312		373.033	615.581	2068.74	2207.59	4317.4	7322.48	181.99	150.217	222.755		7322.48	222.755	32.8723
Vlinc_9	chr1	90840644	90950134		138.692	207.917	1104.21	1583.18	42.539	583.066	119.705	111.864	31.082		1583.18	111.864	14.1527
Vlinc_10	chr1	98291748	98345196		7.652	59.405	12.042	15.003	7	916.247	4.866	9.588	12.951		916.247	12.951	70.7472
Vlinc_11	chr1	98351866	98447546		13.391	60.89	19.266	30.006	14	1531.8	13.625	31.961	28.492		1531.8	31.961	47.9271
Vlinc_12	chr1	101989560	102040705		60.259	141.829	68.637	44.295	1014.47	74.133	41.848	12.784	46.623		1014.47	46.623	21.7589
Vlinc_13	chr1	142716671	142785737		100.432	123.265	120.415	182.894	183.616	202.407	193.669	140.629	378.165		202.407	378.165	0.535235
Vlinc_14	chr1	161992596	162073076		4.782	15.594	1016.31	335.782	542.771	19.158	5.839	12.784	33.672		1016.31	33.672	30.1826
Vlinc_15	chr1	175651923	175869687		32.521	77.969	39.737	82.874	56.539	8472.79	29.196	115.06	75.115		8472.79	115.06	73.638
Vlinc_16	chr1	175875798	175968215		10.521	23.762	25.287	15.003	36.077	4121.45	11.679	25.569	33.672		4121.45	33.672	122.4
Vlinc_17	chr1	190258030	190394113		48.781	86.137	21.675	17.146	3580.24	426.471	25.303	67.118	25.902		3580.24	67.118	53.3425
Vlinc_18	chr1	190421632	190552624		116.693	142.571	92.72	66.442	7786.72	1473.49	93.428	92.687	38.853		7786.72	92.687	84.0109
Vlinc_19	chr1	190603076	190674664		13.391	49.751	33.716	16.432	4278.63	1348.55	27.25	35.157	18.131		4278.63	35.157	121.701
Vlinc_20	chr1	191173519	191251516		573.898	233.164	428.679	307.92	514.232	195.744	698.765	220.531	183.902		698.765	220.531	3.16856
Vlinc_21	chr1	192975778	193097115		17.217	14.109	18.062	9.288	18.846	16.659	4251.96	44.746	20.721		4251.96	44.746	95.0243
Vlinc_22	chr1	196993508	197134221		4015.37	1999.71	3935.18	3647.88	11568.3	2223.98	30.17	121.452	453.28		11568.3	453.28	25.5214
Vlinc_23	chr1	199766905	199884034		1576.31	454.446	736.943	733.006	243.924	737.162	48.661	230.12	453.28		1576.31	453.28	3.47755
Vlinc_24	chr1	217453474	217684452		934.497	444.05	1463.05	2258.32	1015	1510.97	644.266	485.808	595.74		2258.32	595.74	3.79077
Vlinc_25	chr1	221054993	221136978		189.386	137.373	126.436	319.351	311.77	407.313	40.875	153.413	196.853		407.313	196.853	2.06912
Vlinc_26	chr10	921722	972622		220.951	189.353	369.676	523.678	478.694	491.442	579.06	297.238	352.264		579.06	352.264	1.64382
Vlinc_27	chr10	19017451	19246570		38.26	37.871	6691.49	765.155	4999.09	111.616	50.607	169.394	67.345		6691.49	169.394	39.5025
Vlinc_28	chr10	21582394	21701885		55.477	76.484	44.554	35.007	1219.62	645.538	78.83	367.552	106.197		1219.62	367.552	3.31822
Vlinc_29	chr10	27268930	27333006		335.73	152.967	473.233	454.378	663.387	148.265	58.393	124.648	173.542		663.387	173.542	3.82263
Vlinc_30	chr10	30445333	30537739		68.868	100.245	205.91	162.176	641.848	174.92	21.411	47.942	56.984		641.848	56.984	11.2637
Vlinc_31	chr10	50417608	50486850		40.173	47.524	81.883	120.739	1141.54	248.22	8.759	22.373	10.361		1141.54	22.373	51.0232
Vlinc_32	chr10	64104992	64241720		329.991	533.157	569.565	463.666	1452.23	48.311	135.276	175.786	168.361		1452.23	175.786	8.26138
Vlinc_33	chr10	64895745	64950979		489.726	270.292	673.123	1023.78	1072.62	475.616	590.739	265.277	673.445		1072.62	673.445	1.59273
Vlinc_34	chr10	67045418	67184616		382.598	193.065	1177.66	1399.57	991.311	354.005	44.768	169.394	85.476		1399.57	169.394	8.26222
Vlinc_35	chr10	67197188	67252909		76.52	23.762	439.517	378.648	236.924	27.487	17.518	54.334	36.262		439.517	54.334	8.08917
Vlinc_36	chr10	75006157	75060914		153.996	74.256	186.644	187.895	189.539	119.112	205.347	99.079	458.461		205.347	458.461	0.447905
Vlinc_37	chr10	76861197	76911690		15.304	11.138	59.004	470.095	26.923	36.65	6.812	799.027	372.985		470.095	799.027	0.588334
Vlinc_38	chr10	76951640	77045855		43.999	13.366	132.457	990.201	46.308	41.648	16.545	1419.07	600.92		990.201	1419.07	0.697781
Vlinc_39	chr10	77123480	77182832		27.738	8.911	95.128	585.119	25.846	44.979	10.705	843.773	427.379		585.119	843.773	0.693455
Vlinc_40	chr10	107797191	107889878		128.17	217.57	19.266	9.288	3238.32	216.567	7.786	514.573	44.033		3238.32	514.573	6.29321
Vlinc_41	chr10	107913554	108300874		1569.61	2566.28	215.544	40.723	37551.9	5993.92	102.187	357.964	113.968		37551.9	357.964	104.904
Vlinc_42	chr10	111014737	111206866		46.868	57.92	78.27	71.443	5808.4	52.476	21.411	41.549	28.492		5808.4	41.549	139.796
Vlinc_43	chr10	115779766	115852556		109.041	528.702	413.025	452.949	854.003	22.49	37.955	57.53	152.82		854.003	152.82	5.58829
Vlinc_44	chr10	122673892	122730208		1.913	6.683	6.021	830.169	3.231	5.831	6.812	12.784	2.59		830.169	12.784	64.9381
Vlinc_45	chr10	124914963	124984133		245.819	237.619	221.565	277.199	421.078	182.416	80.776	108.668	204.624		421.078	204.624	2.05781
Vlinc_46	chr10	135235109	135285409		9.565	2.228	10.837	8.573	475.463	492.275	12.652	41.549	49.213		492.275	49.213	10.0029
Vlinc_47	chr11	14883125	14944674		114.78	108.414	2824.95	2076.85	10.769	56.641	12.652	255.689	38.853		2824.95	255.689	11.0484
Vlinc_48	chr11	22989319	23133430		42.086	46.039	481.662	478.669	399.54	163.259	36.009	140.629	137.279		481.662	140.629	3.42505
Vlinc_49	chr11	28402455	28474891		66.955	32.673	185.44	193.611	178.77	59.14	76.884	60.726	44.033		193.611	60.726	3.18827
Vlinc_50	chr11	33974633	34029804		65.998	30.445	111.986	77.873	324.693	44.979	24.33	54.334	28.492		324.693	54.334	5.97587
Vlinc_51	chr11	38751395	39098763		42.086	28.96	50.575	80.731	44.154	6312.94	95.375	121.452	116.558		6312.94	121.452	51.9789
Vlinc_52	chr11	65246390	65307790		193.212	191.58	221.565	370.79	321.463	99.954	132.357	57.53	269.378		370.79	269.378	1.37647
Vlinc_53	chr11	71242499	71305211		170.256	129.948	221.565	235.762	295.616	187.414	266.66	115.06	129.509		295.616	129.509	2.28259
Vlinc_54	chr11	73888315	73939578		23.912	35.643	73.453	68.585	58.692	185.748	17.518	38.353	67.345		185.748	67.345	2.75816
Vlinc_55	chr11	86061190	86136848		13.391	51.237	561.136	443.662	84.539	48.311	11.679	70.314	90.656		561.136	90.656	6.18973
Vlinc_56	chr11	86712244	86789472		91.824	166.333	120.415	142.886	728.541	47.478	143.062	207.747	155.41		728.541	207.747	3.50687
Vlinc_57	chr11	89623239	89695937		188.43	227.223	184.236	157.889	207.847	178.252	217.026	76.707	137.279		227.223	137.279	1.65519
Vlinc_58	chr11	89702640	89770431		48.781	75.741	115.599	102.878	172.847	73.3	49.634	105.472	72.525		172.847	105.472	1.6388
Vlinc_59	chr11	90001028	90090375		78.433	95.79	152.928	87.875	235.308	90.792	24.33	99.079	33.672		235.308	99.079	2.37495
Vlinc_60	chr11	91596583	91724153		901.019	227.223	568.361	627.985	927.234	717.172	20.437	70.314	370.395		927.234	370.395	2.50337
Vlinc_61	chr11	100063094	100115740		35.39	14.109	77.066	130.741	91.539	125.776	58.393	220.531	194.263		130.741	220.531	0.592846
Vlinc_62	chr11	104772361	104834348		17.217	8.911	2.408	7.859	8.615	8.33	638.426	38.353	18.131		638.426	38.353	16.6461
Vlinc_63	chr11	106645891	106702198		220.951	151.482	329.938	422.943	399.54	244.888	312.401	86.295	207.214		422.943	207.214	2.04109
Vlinc_64	chr11	111705806	111760429		69.824	85.394	142.09	151.459	333.309	353.172	159.607	188.57	132.099		353.172	188.57	1.8729
Vlinc_65	chr11	122734058	122806257		213.299	294.796	145.703	158.604	329.54	824.622	59.366	95.883	101.017		824.622	101.017	8.1632
Vlinc_66	chr11	122836241	122901717		116.693	167.076	110.782	135.742	309.078	579.735	22.384	41.549	235.706		579.735	235.706	2.45957
Vlinc_67	chr11	123658222	123754931		10.521	13.366	201.094	267.912	7	9.162	817.497	12.784	20.721		817.497	20.721	39.4526
Vlinc_68	chr11	128567401	128655246		399.815	175.987	425.067	616.554	1057.54	841.281	17.518	386.729	849.577		1057.54	849.577	1.24479
Vlinc_69	chr11	134236841	134293890		17.217	26.732	110.782	111.451	716.156	56.641	9.732	22.373	12.951		716.156	22.373	32.0098
Vlinc_70	chr12	2723126	2774411		159.735	183.412	223.973	208.614	266.539	460.622	38.928	54.334	165.771		460.622	165.771	2.77866
Vlinc_71	chr12	3852941	3927685		30.608	14.851	1482.32	354.358	102.308	973.721	16.545	178.982	54.394		1482.32	178.982	8.28192
Vlinc_72	chr12	5101856	5204366		3.826	4.455	10.837	2.858	9.154	957.062	329.918	31.961	7.771		957.062	31.961	29.9447
Vlinc_73	chr12	10267129	10347763		38.26	37.128	427.475	450.091	147.539	403.149	25.303	124.648	88.066		450.091	124.648	3.6109
Vlinc_74	chr12	11354684	11591301		665.721	367.567	1845.97	1493.16	648.31	998.709	55.473	546.535	616.461		1845.97	616.461	2.99446
Vlinc_75	chr12	16840589	17014253		17.217	16.336	36.125	20.004	2207.16	89.126	20.437	95.883	59.574		2207.16	95.883	23.0193
Vlinc_76	chr12	19566525	19774662		284.079	130.69	1784.56	2085.42	1265.39	470.618	91.482	463.436	1054.2		2085.42	1054.2	1.9782
Vlinc_77	chr12	23219253	23449659		21.999	9.653	15.654	13.574	19.923	19.991	4982.84	83.099	49.213		4982.84	83.099	59.9627
Vlinc_78	chr12	39875350	39930446		13.391	12.624	4.817	30.006	212.155	221.565	1.946	38.353	124.328		221.565	124.328	1.7821
Vlinc_79	chr12	39936546	40059331		37.303	43.811	22.879	65.728	473.848	527.259	15.571	76.707	248.657		527.259	248.657	2.12043
Vlinc_80	chr12	44132069	44199931		16.26	52.722	183.032	182.18	216.462	229.062	4.866	12.784	62.164		229.062	62.164	3.6848
Vlinc_81	chr12	44234636	44409867		181.734	311.132	1283.63	1192.38	1282.62	1674.23	130.41	178.982	383.346		1674.23	383.346	4.36742
Vlinc_82	chr12	45062106	45298200		441.901	378.705	1490.74	1903.24	465.232	952.064	1662.24	1006.77	375.575		1903.24	1006.77	1.89044
Vlinc_83	chr12	45303745	45384735		88.954	88.365	280.568	335.782	103.923	180.751	243.303	175.786	90.656		335.782	175.786	1.91017
Vlinc_84	chr12	46255054	46343256		271.645	255.44	331.143	222.902	469.54	205.739	164.473	95.883	168.361		469.54	168.361	2.78889
Vlinc_85	chr12	48963656	49028437		96.606	94.305	111.986	203.613	143.77	226.563	382.472	223.728	308.231		382.472	308.231	1.24086
Vlinc_86	chr12	53268714	53357126		244.863	316.33	850.133	869.462	235.847	349.84	7.786	19.177	18.131		869.462	19.177	45.3388
Vlinc_87	chr12	65359457	65749714		135.822	109.156	3459.54	2494.08	2804.86	418.975	88.562	226.924	2421.81		3459.54	2421.81	1.42849
Vlinc_88	chr12	68503260	68577267		50.694	51.237	534.645	561.543	204.616	132.439	19.464	44.746	207.214		561.543	207.214	2.70997
Vlinc_89	chr12	68700372	68922989		94.693	99.503	1463.05	1315.27	1069.93	304.027	199.508	127.844	556.887		1463.05	556.887	2.62719
Vlinc_90	chr12	79318587	79374991		8.608	107.671	67.433	229.332	12.923	186.581	10.705	44.746	44.033		229.332	44.746	5.1252
Vlinc_91	chr12	88443909	88505810		181.734	193.808	292.61	373.647	402.232	628.879	102.187	140.629	321.182		628.879	321.182	1.95801
Vlinc_92	chr12	88573981	88630599		208.516	174.501	199.89	497.958	326.847	673.025	402.909	166.198	427.379		673.025	427.379	1.57477
Vlinc_93	chr12	90280166	90554683		35.39	40.098	30.104	27.148	19.385	64.137	4776.52	281.258	98.427		4776.52	281.258	16.9827
Vlinc_94	chr12	90597529	90798365		19.13	25.99	9.633	32.149	19.385	19.991	7014.9	70.314	44.033		7014.9	70.314	99.7654
Vlinc_95	chr12	92768693	92858426		95.65	45.296	229.994	294.345	347.847	227.396	166.419	220.531	248.657		347.847	248.657	1.3989
Vlinc_96	chr12	94709464	94760510		32.521	52.722	30.104	144.315	7.538	751.323	8.759	28.765	28.492		751.323	28.765	26.1193
Vlinc_97	chr12	109141327	109203409		99.476	65.345	69.841	101.449	200.847	127.442	53.527	89.491	106.197		200.847	106.197	1.89127
Vlinc_98	chr12	111228444	111304624		616.94	654.195	1444.99	945.906	1214.23	622.215	461.302	1262.46	748.56		1444.99	1262.46	1.14458
Vlinc_99	chr12	124236824	124376414		1581.09	835.379	124.028	122.168	82.385	2034.07	217.999	658.398	2175.75		2034.07	2175.75	0.934883
Vlinc_100	chr12	125241547	125348336		6.695	20.049	13.246	11.431	9.154	1646.75	11.679	51.138	305.64		1646.75	305.64	5.38786
Vlinc_101	chr13	24496341	24550477		87.998	140.344	349.205	225.046	220.77	109.117	20.437	41.549	23.312		349.205	41.549	8.40465
Vlinc_102	chr13	24555590	24646865		1806.82	3066.77	8655.47	4999.59	4354.55	1643.41	41.848	217.335	891.02		8655.47	891.02	9.71411
Vlinc_103	chr13	27596030	27646391		181.734	181.927	334.755	420.8	495.925	274.041	267.633	188.57	248.657		495.925	248.657	1.99441
Vlinc_104	chr13	37362772	37456674		132.953	1592.05	22.879	21.433	32.846	18.325	20.437	60.726	15.541		1592.05	60.726	26.2169
Vlinc_105	chr13	38522420	38802857		212.342	185.64	1110.23	815.88	17947.5	3164.38	54.5	89.491	380.756		17947.5	380.756	47.1365
Vlinc_106	chr13	63319305	63458490		40.173	1825.95	555.115	663.706	380.694	28.32	370.793	41.549	23.312		1825.95	41.549	43.947
Vlinc_107	chr13	68747531	68892914		12.434	7.426	9.633	10.002	14	10.828	3059.78	31.961	20.721		3059.78	31.961	95.7346
Vlinc_108	chr13	80713491	80812443		9.565	7.426	6.021	5.715	9.692	4.998	1484.15	9.588	12.951		1484.15	12.951	114.597
Vlinc_109	chr13	82462096	82535349		0	1.485	3.612	9.288	4.846	8.33	1314.81	15.981	7.771		1314.81	15.981	82.2732
Vlinc_110	chr13	107317122	107367449		27.738	35.643	46.962	41.437	28	41.648	880.756	22.373	106.197		880.756	106.197	8.29361
Vlinc_111	chr13	107929496	108046340		61.216	199.006	953.691	1039.5	37.154	1480.16	62.285	60.726	126.919		1480.16	126.919	11.6622
Vlinc_112	chr13	111759134	111810337		86.085	61.632	175.807	85.732	1111.39	169.089	41.848	901.303	367.805		1111.39	901.303	1.23309
Vlinc_113	chr14	21159690	21220914		687.721	1769.52	59.004	43.58	14	1932.45	13.625	19.177	12.951		1932.45	19.177	100.769
Vlinc_114	chr14	26382688	26458847		2.869	8.911	4.817	4.287	5.385	9.995	891.461	44.746	20.721		891.461	44.746	19.9227
Vlinc_115	chr14	26464886	26529947		4.782	8.168	4.817	3.572	4.308	6.664	559.596	54.334	7.771		559.596	54.334	10.2992
Vlinc_116	chr14	34450678	34521981		194.169	150.739	151.724	230.047	191.154	174.92	235.517	246.1	253.837		235.517	253.837	0.927828
Vlinc_117	chr14	38999456	39060595		75.563	31.187	73.453	106.45	146.462	46.645	22.384	60.726	155.41		146.462	155.41	0.942423
Vlinc_118	chr14	39068374	39122457		75.563	20.792	95.128	122.168	169.616	45.812	13.625	51.138	176.132		169.616	176.132	0.963005
Vlinc_119	chr14	40515903	40569403		280.253	177.472	1.204	98.591	18.308	10.828	77.857	54.334	23.312		280.253	54.334	5.15797
Vlinc_120	chr14	40574507	40648564		445.727	231.678	2.408	107.879	16.154	11.661	62.285	73.51	18.131		445.727	73.51	6.06349
Vlinc_121	chr14	41443569	41498678		171.213	373.507	223.973	252.194	9.692	119.945	5.839	9.588	142.46		373.507	142.46	2.62184
Vlinc_122	chr14	43425029	43480172		4.782	5.198	3.612	3.572	280.001	46.645	12.652	25.569	15.541		280.001	25.569	10.9508
Vlinc_123	chr14	43644124	44338083		923.975	700.233	149.315	155.031	849.157	17555.3	771.756	316.415	238.296		17555.3	316.415	55.4819
Vlinc_124	chr14	58906251	58965439		134.866	72.771	191.461	213.615	277.847	94.957	67.152	73.51	168.361		277.847	168.361	1.6503
Vlinc_125	chr14	62083927	62136244		535.638	110.641	1.204	2.858	5.385	7.497	4.866	6.392	7.771		535.638	7.771	68.9278
Vlinc_126	chr14	69977880	70058717		188.43	80.196	332.347	350.071	250.385	109.95	27.25	175.786	510.264		350.071	510.264	0.686059
Vlinc_127	chr14	70651874	70792273		57.39	71.286	98.741	55.011	5664.63	867.103	39.902	44.746	126.919		5664.63	126.919	44.6319
Vlinc_128	chr14	70824017	71003644		3126.78	1124.98	1731.58	2241.88	6088.94	2183.17	460.329	901.303	1649.94		6088.94	1649.94	3.6904
Vlinc_129	chr14	75846820	75905516		29.651	24.504	59.004	32.864	66.231	71.634	641.346	22.373	33.672		641.346	33.672	19.0469
Vlinc_130	chr14	85469367	85531724		34.434	21.534	32.512	134.313	213.77	160.76	9.732	76.707	77.705		213.77	77.705	2.75105
Vlinc_131	chr14	95013322	95068937		50.694	68.315	91.516	123.597	160.462	109.117	45.741	223.728	158.001		160.462	223.728	0.717219
Vlinc_132	chr14	96417760	96649076		1002.41	672.759	1637.65	1262.4	4784.25	800.467	351.329	76.707	129.509		4784.25	129.509	36.9414
Vlinc_133	chr14	100397228	100605688		2386.46	1429.43	2924.89	1019.49	2898.55	44.146	62.285	281.258	2077.32		2924.89	2077.32	1.40801
Vlinc_134	chr15	32497102	32594801		363.468	335.637	652.652	719.432	223.462	349.007	1154.23	147.021	225.345		1154.23	225.345	5.12205
Vlinc_135	chr15	33067748	33261188		218.081	156.68	1317.35	821.595	1529.24	285.703	141.116	332.395	435.149		1529.24	435.149	3.51428
Vlinc_136	chr15	33317707	33450334		173.126	126.978	682.756	559.399	1127	219.066	96.348	172.59	230.525		1127	230.525	4.88886
Vlinc_137	chr15	46754495	46817578		179.821	70.543	95.128	161.461	106.077	123.277	285.151	83.099	54.394		285.151	83.099	3.43146
Vlinc_138	chr15	49184788	49251509		4.782	4.455	40.941	5.001	72.693	692.183	266.66	54.334	28.492		692.183	54.334	12.7394
Vlinc_139	chr15	60468320	60640098		267.819	151.482	268.527	288.63	450.694	1062.85	96.348	127.844	1139.68		1062.85	1139.68	0.932587
Vlinc_140	chr15	72560763	72620324		118.606	103.958	110.782	152.888	261.693	149.098	319.213	95.883	111.377		319.213	111.377	2.86606
Vlinc_141	chr15	73130245	73233184		280.253	334.152	111.986	205.756	344.616	205.739	176.151	418.69	194.263		344.616	418.69	0.823082
Vlinc_142	chr15	75364494	75500288		469.64	308.905	493.704	895.182	1060.77	1036.19	802.899	370.749	769.282		1060.77	769.282	1.37891
Vlinc_143	chr15	75775869	75941437		894.324	1122.01	1567.81	1626.76	1817.31	1615.93	82.723	329.199	652.724		1817.31	652.724	2.7842
Vlinc_144	chr15	77402318	77509888		201.821	270.292	127.64	187.895	269.232	423.973	274.445	38.353	69.935		423.973	69.935	6.06239
Vlinc_145	chr15	79076002	79178802		289.818	415.833	470.825	610.838	214.308	334.014	135.276	175.786	455.871		610.838	455.871	1.33994
Vlinc_146	chr15	79781726	79877587		21.999	5.94	482.866	307.92	21.539	6.664	880.756	44.746	23.312		880.756	44.746	19.6835
Vlinc_147	chr15	79883393	79950317		23.912	8.168	502.133	323.637	17.769	15.826	925.523	57.53	28.492		925.523	57.53	16.0877
Vlinc_148	chr15	85690114	85778805		8.608	6.683	14.45	8.573	7	9.995	1268.09	28.765	12.951		1268.09	28.765	44.0846
Vlinc_149	chr15	85927880	86048091		7.652	14.109	12.042	13.574	15.077	15.826	1984.38	31.961	15.541		1984.38	31.961	62.0875
Vlinc_150	chr15	93199693	93316731		146.344	128.463	144.499	93.59	95.846	49.144	2095.32	111.864	64.754		2095.32	111.864	18.731
Vlinc_151	chr15	93981146	94069339		12.434	5.198	7.225	5.001	11.308	2.499	1514.32	63.922	12.951		1514.32	63.922	23.6901
Vlinc_152	chr15	94459247	94612961		20.086	25.247	167.378	500.102	1116.23	194.911	418.481	386.729	194.263		1116.23	386.729	2.88635
Vlinc_153	chr15	94683062	94763677		92.78	60.147	404.596	280.771	659.617	65.803	134.303	115.06	49.213		659.617	115.06	5.73281
Vlinc_154	chr15	95616169	95824280		40.173	48.266	32.512	30.006	2607.78	81.629	43.794	159.805	75.115		2607.78	159.805	16.3185
Vlinc_155	chr15	95990582	96086043		5.739	3.713	9.633	53.582	892.234	8.33	460.329	57.53	67.345		892.234	67.345	13.2487
Vlinc_156	chr15	98196933	98278930		131.04	83.167	484.07	507.96	312.847	364.833	12.652	73.51	51.803		507.96	73.51	6.91008
Vlinc_157	chr16	7897639	8105614		27.738	19.307	26.491	21.433	24.231	42.481	5184.29	108.668	51.803		5184.29	108.668	47.7076
Vlinc_158	chr16	12913129	13295620		3485.47	698.748	2496.21	2421.21	487.309	1967.43	85.643	466.632	2375.19		3485.47	2375.19	1.46745
Vlinc_159	chr16	13470515	13559655		237.211	55.692	213.135	235.048	57.616	168.256	13.625	271.669	82.886		237.211	271.669	0.873162
Vlinc_160	chr16	16521838	16603260		12.434	9.653	9.633	10.002	10.231	12.494	746.453	44.746	20.721		746.453	44.746	16.682
Vlinc_161	chr16	17027070	17103502		20.086	16.336	30.104	47.867	24.231	49.977	994.621	86.295	33.672		994.621	86.295	11.5258
Vlinc_162	chr16	17912459	17972967		16.26	11.138	16.858	16.432	14	14.16	584.9	25.569	23.312		584.9	25.569	22.8754
Vlinc_163	chr16	17990788	18076866		5.739	8.911	10.837	9.288	14.539	12.494	1121.14	31.961	2.59		1121.14	31.961	35.0783
Vlinc_164	chr16	24589977	24648546		234.342	177.472	137.274	71.443	312.309	274.041	85.643	303.63	735.609		312.309	735.609	0.424558
Vlinc_165	chr16	24979892	25030393		68.868	65.345	191.461	138.6	288.616	74.966	79.803	76.707	313.411		288.616	313.411	0.920887
Vlinc_166	chr16	25176390	25253076		133.909	194.55	261.302	335.782	179.308	463.121	104.134	105.472	204.624		463.121	204.624	2.26328
Vlinc_167	chr16	49742714	49825722		60.259	41.583	61.412	62.155	59.231	938.737	19.464	220.531	507.674		938.737	507.674	1.84909
Vlinc_168	chr16	53442443	53510264		16.26	69.058	44.554	82.874	1036.54	504.769	278.338	31.961	18.131		1036.54	31.961	32.4315
Vlinc_169	chr16	60627539	60729863		339.556	502.712	596.057	1912.53	2214.7	134.938	19.464	31.961	137.279		2214.7	137.279	16.1328
Vlinc_170	chr16	61578503	61737393		25.825	31.93	33.716	25.72	641.31	738.828	49.634	54.334	82.886		738.828	82.886	8.91379
Vlinc_171	chr16	61742739	61926665		38.26	43.068	46.962	30.006	982.157	2150.68	36.982	79.903	132.099		2150.68	132.099	16.2808
Vlinc_172	chr16	61985629	62130361		35.39	53.464	26.491	17.146	433.463	1670.9	36.982	105.472	62.164		1670.9	105.472	15.8421
Vlinc_173	chr16	64170709	64281065		5.739	39.356	9.633	10.716	8.077	1446.84	6.812	31.961	2.59		1446.84	31.961	45.2688
Vlinc_174	chr16	64673088	64725402		7.652	8.911	3.612	246.479	3.769	388.989	8.759	38.353	12.951		388.989	38.353	10.1423
Vlinc_175	chr16	70797504	70874556		51.651	61.632	185.44	96.448	301.539	116.613	45.741	28.765	44.033		301.539	44.033	6.84802
Vlinc_176	chr16	70883092	70969257		38.26	54.207	180.623	106.45	297.77	189.913	101.214	35.157	31.082		297.77	35.157	8.46972
Vlinc_177	chr16	74248862	74310446		40.173	47.524	346.797	294.345	357.001	94.124	65.205	67.118	186.493		357.001	186.493	1.91429
Vlinc_178	chr16	74332364	74391088		11.478	20.049	414.229	207.185	320.924	42.481	8.759	38.353	137.279		414.229	137.279	3.01742
Vlinc_179	chr16	83751004	83932731		569.115	249.5	399.779	507.246	1668.7	1057.02	1176.61	511.377	357.444		1668.7	511.377	3.26315
Vlinc_180	chr16	83939419	84202366		405.554	221.283	741.759	1152.38	2081.7	1321.06	5197.92	1240.09	1023.12		5197.92	1240.09	4.19157
Vlinc_181	chr17	6744433	6808877		58.346	42.326	449.15	175.75	304.232	137.437	866.158	434.671	634.593		866.158	634.593	1.3649
Vlinc_182	chr17	22411972	22510971		58.346	39.356	40.941	27.863	29.077	38.316	4734.67	70.314	25.902		4734.67	70.314	67.3361
Vlinc_183	chr17	27732116	27791007		257.297	161.135	355.226	507.96	834.618	88.293	184.91	268.473	668.265		834.618	668.265	1.24893
Vlinc_184	chr17	38748792	38807884		639.896	824.241	470.825	428.658	412.463	214.069	610.203	262.081	383.346		824.241	383.346	2.15012
Vlinc_185	chr17	65503207	65558918		2.869	3.713	3.612	6.43	5.923	3.332	2349.33	19.177	7.771		2349.33	19.177	122.508
Vlinc_186	chr18	983150	1046366		2.869	7.426	9.633	4.287	167.462	156.595	249.142	28.765	85.476		249.142	85.476	2.91476
Vlinc_187	chr18	1148289	1214570		5.739	9.653	4.817	7.144	343.54	184.915	184.91	22.373	51.803		343.54	51.803	6.63166
Vlinc_188	chr18	6717132	6778252		329.035	519.791	715.268	622.269	126	910.416	211.187	38.353	28.492		910.416	38.353	23.7378
Vlinc_189	chr18	37368580	37466093		338.6	295.539	197.481	30.006	9.154	482.279	15.571	131.04	31.082		482.279	131.04	3.6804
Vlinc_190	chr18	42435630	42491655		55.477	755.183	80.678	77.159	1092.54	349.007	3.893	3.196	25.902		1092.54	25.902	42.1798
Vlinc_191	chr18	42591510	42646053		226.69	406.922	322.714	251.48	568.617	514.764	108.026	83.099	445.51		568.617	445.51	1.27633
Vlinc_192	chr18	49790429	49855521		43.999	41.583	281.772	166.462	57.077	81.629	4.866	12.784	18.131		281.772	18.131	15.5409
Vlinc_193	chr18	49879278	49934537		97.563	96.533	397.371	221.474	121.154	134.105	13.625	47.942	72.525		397.371	72.525	5.47909
Vlinc_194	chr18	53556300	53629181		107.128	452.218	652.652	795.876	578.31	1455.17	25.303	236.512	264.198		1455.17	264.198	5.50787
Vlinc_195	chr18	63192751	63324788		1012.93	1900.95	449.15	478.669	998.849	3895.72	28.223	102.275	209.804		3895.72	209.804	18.5684
Vlinc_196	chr18	63334949	63456456		84.172	216.827	71.045	77.873	269.77	534.755	9.732	63.922	36.262		534.755	63.922	8.36574
Vlinc_197	chr18	63695851	64058330		65.998	775.232	116.803	91.447	292.386	8756.82	51.58	108.668	142.46		8756.82	142.46	61.4686
Vlinc_198	chr18	64091469	64146228		26.782	72.028	28.9	23.576	22.615	482.279	62.285	38.353	28.492		482.279	38.353	12.5747
Vlinc_199	chr18	64177340	64259783		8.608	77.226	15.654	12.145	9.692	758.819	7.786	19.177	28.492		758.819	28.492	26.6327
Vlinc_200	chr18	64873560	65059779		26.782	98.018	445.537	2190.45	302.616	278.206	32.116	102.275	181.312		2190.45	181.312	12.0811
Vlinc_201	chr18	66364245	66456285		18.173	15.594	6.021	105.021	62.462	448.961	22.384	19.177	145.05		448.961	145.05	3.09522
Vlinc_202	chr18	73262926	73373621		21.043	20.792	844.113	791.589	62.462	14.16	17.518	41.549	59.574		844.113	59.574	14.1692
Vlinc_203	chr18	73753244	73834670		6.695	5.94	3.612	4.287	4.846	5.831	5513.24	12.784	5.18		5513.24	12.784	431.261
Vlinc_204	chr19	13478305	13578070		21.043	37.871	268.527	335.068	2255.08	201.574	27.25	83.099	217.575		2255.08	217.575	10.3646
Vlinc_205	chr19	35406178	35554174		137.735	89.107	36.125	27.148	1859.85	1589.27	29.196	67.118	1383.15		1859.85	1383.15	1.34465
Vlinc_206	chr19	35750586	35811168		38.26	30.445	78.27	62.87	491.078	388.989	21.411	249.296	396.297		491.078	396.297	1.23917
Vlinc_207	chr19	52055360	52113771		335.73	316.33	162.561	254.337	362.924	253.217	397.07	779.85	735.609		397.07	779.85	0.509162
Vlinc_208	chr19	54406932	54464705		242.95	297.766	565.953	493.672	889.003	1146.14	35.036	140.629	49.213		1146.14	140.629	8.15011
Vlinc_209	chr2	4681688	4759191		154.952	666.075	2653.96	3712.9	2706.86	140.769	16.545	35.157	28.492		3712.9	35.157	105.609
Vlinc_210	chr2	4765262	4859425		35.39	74.998	918.77	863.032	613.848	20.824	9.732	22.373	15.541		918.77	22.373	41.066
Vlinc_211	chr2	8387721	8450498		8.608	9.653	42.145	51.439	373.155	44.979	3.893	47.942	632.002		373.155	632.002	0.590433
Vlinc_212	chr2	18446810	18502069		0	3.713	2.408	78.587	17.769	316.522	0.973	0	23.312		316.522	23.312	13.5776
Vlinc_213	chr2	19279252	19334254		16.26	10.396	110.782	139.314	82.385	22.49	109	67.118	56.984		139.314	67.118	2.07566
Vlinc_214	chr2	19339272	19411284		62.172	62.375	396.167	450.806	177.693	65.803	190.749	172.59	155.41		450.806	172.59	2.61201
Vlinc_215	chr2	23461312	23608930		1622.22	441.08	296.222	432.945	3152.7	1239.43	67.152	99.079	725.249		3152.7	725.249	4.34706
Vlinc_216	chr2	24567363	24640625		206.603	202.719	297.426	668.707	485.155	1208.61	690.006	447.455	1072.33		1208.61	1072.33	1.12709
Vlinc_217	chr2	31881323	31946391		172.169	153.71	363.655	540.11	449.078	263.213	348.409	185.374	199.443		540.11	199.443	2.70809
Vlinc_218	chr2	32385157	32435578		288.862	309.647	204.706	288.63	404.386	245.721	255.954	268.473	349.673		404.386	349.673	1.15647
Vlinc_219	chr2	38156895	38211652		42.086	61.632	46.962	97.163	283.232	287.368	8.759	57.53	64.754		287.368	64.754	4.43784
Vlinc_220	chr2	46705732	46762819		233.385	185.64	293.814	361.502	502.925	608.055	142.089	73.51	328.952		608.055	328.952	1.84846
Vlinc_221	chr2	54051486	54195878		250.602	219.055	390.146	640.844	652.617	492.275	441.838	412.298	717.478		652.617	717.478	0.909599
Vlinc_222	chr2	62376919	62472191		10.521	27.475	4.817	34.293	18.308	22.49	1020.9	127.844	62.164		1020.9	127.844	7.9855
Vlinc_223	chr2	64734614	64833863		449.553	501.227	573.178	604.408	230.462	710.508	670.542	447.455	292.69		710.508	447.455	1.58789
Vlinc_224	chr2	66165288	66257881		15.304	46.781	38.533	35.007	81.846	2879.51	10.705	44.746	88.066		2879.51	88.066	32.6972
Vlinc_225	chr2	68760268	68815451		15.304	26.732	134.865	134.313	201.924	376.494	107.053	15.981	23.312		376.494	23.312	16.1502
Vlinc_226	chr2	74053861	74126948		421.815	349.745	207.115	302.919	644.002	351.506	626.748	316.415	600.92		644.002	600.92	1.07169
Vlinc_227	chr2	75050446	75128585		65.998	72.771	304.651	347.213	143.77	88.293	52.553	63.922	82.886		347.213	82.886	4.18904
Vlinc_228	chr2	75949256	76148132		20.086	16.336	84.291	118.596	32.846	30.819	4158.53	140.629	95.836		4158.53	140.629	29.5709
Vlinc_229	chr2	78371561	78493076		17.217	8.168	9.633	9.288	27.462	47.478	2408.7	44.746	25.902		2408.7	44.746	53.8304
Vlinc_230	chr2	84982454	85051728		465.814	553.949	464.804	448.663	367.77	376.494	267.633	517.77	297.87		553.949	517.77	1.06987
Vlinc_231	chr2	95236185	95302206		521.29	300.736	202.298	192.896	383.386	377.327	19.464	22.373	437.739		521.29	437.739	1.19087
Vlinc_232	chr2	107660968	107731805		19.13	30.445	31.308	17.146	22.077	25.822	4264.61	495.397	101.017		4264.61	495.397	8.60847
Vlinc_233	chr2	117511191	117600868		9.565	11.881	20.471	10.002	819.541	167.423	18.491	54.334	41.443		819.541	54.334	15.0834
Vlinc_234	chr2	117638538	118103123		65.042	50.494	65.024	88.589	6118.02	3558.37	65.205	166.198	95.836		6118.02	166.198	36.8116
Vlinc_235	chr2	122376498	122486716		19.13	313.36	33.716	22.147	2644.93	17.492	147.928	83.099	124.328		2644.93	124.328	21.2738
Vlinc_236	chr2	122492904	122969033		65.998	1262.35	146.907	90.733	11019.1	90.792	355.222	172.59	378.165		11019.1	378.165	29.1384
Vlinc_237	chr2	122974148	123147975		21.999	159.65	34.92	14.289	1454.93	15.826	19.464	83.099	44.033		1454.93	83.099	17.5084
Vlinc_238	chr2	127903779	127954849		345.295	276.232	425.067	362.931	390.386	343.176	292.936	322.807	173.542		425.067	322.807	1.31678
Vlinc_239	chr2	132797053	132863751		85.128	98.018	197.481	94.305	49	603.057	52.553	38.353	56.984		603.057	56.984	10.5829
Vlinc_240	chr2	134585914	134727899		283.123	143.314	590.036	698.713	779.695	561.41	535.266	434.671	901.38		779.695	901.38	0.865001
Vlinc_241	chr2	137356208	137417444		6.695	3.713	233.606	171.463	68.385	67.469	5.839	3.196	31.082		233.606	31.082	7.5158
Vlinc_242	chr2	138568371	138627943		34.434	42.326	98.741	140.743	84.539	67.469	75.91	25.569	20.721		140.743	25.569	5.50444
Vlinc_243	chr2	138781532	138891429		102.345	93.562	278.16	403.653	190.616	295.698	461.302	102.275	116.558		461.302	116.558	3.9577
Vlinc_244	chr2	139291680	139403167		95.65	116.582	3069.39	1847.52	6961.79	642.206	49.634	60.726	54.394		6961.79	60.726	114.643
Vlinc_245	chr2	152314275	152365704		173.126	146.284	317.897	398.652	498.617	269.043	895.354	230.12	303.05		895.354	303.05	2.95448
Vlinc_246	chr2	155925087	156005199		11.478	8.911	8.429	8.573	7	10.828	1121.14	60.726	23.312		1121.14	60.726	18.4623
Vlinc_247	chr2	156510103	156585263		0.956	11.881	545.482	480.812	574.002	199.076	103.16	95.883	28.492		574.002	95.883	5.98648
Vlinc_248	chr2	158237067	158300896		80.346	63.118	167.378	148.602	297.232	98.288	84.669	511.377	165.771		297.232	511.377	0.581238
Vlinc_249	chr2	158440625	158527622		54.52	51.979	295.018	367.932	690.31	150.764	52.553	341.984	290.099		690.31	341.984	2.01854
Vlinc_250	chr2	167857744	167918359		13.391	34.9	54.187	67.871	371.001	12.494	8.759	47.942	290.099		371.001	290.099	1.27888
Vlinc_251	chr2	168435626	168505943		5.739	18.564	22.879	15.717	57.077	14.993	3303.08	25.569	69.935		3303.08	69.935	47.2307
Vlinc_252	chr2	171805393	171881946		65.042	49.009	168.582	205.042	200.308	90.792	60.339	44.746	67.345		205.042	67.345	3.04465
Vlinc_253	chr2	174102996	174246595		26.782	15.594	13.246	28.577	19.923	2060.72	116.785	22.373	18.131		2060.72	22.373	92.1076
Vlinc_254	chr2	177229106	177674279		59.303	101.731	355.226	317.922	5591.94	3281.83	73.964	92.687	170.951		5591.94	170.951	32.7108
Vlinc_255	chr2	183734684	183839770		593.028	297.766	557.524	586.548	666.079	662.197	542.078	140.629	251.247		666.079	251.247	2.65109
Vlinc_256	chr2	183844911	183970850		236.255	84.652	157.744	267.912	196.539	243.222	149.874	70.314	69.935		267.912	70.314	3.81022
Vlinc_257	chr2	185998102	186160791		561.463	77.226	32.512	177.893	1220.16	1017.87	29.196	67.118	33.672		1220.16	67.118	18.1793
Vlinc_258	chr2	186167293	186292100		300.34	42.326	30.104	110.022	810.926	403.982	22.384	54.334	33.672		810.926	54.334	14.9248
Vlinc_259	chr2	186443697	187042779		1153.53	1055.92	3796.7	3770.77	6384.02	3686.64	1293.4	1064.3	1828.66		6384.02	1828.66	3.49109
Vlinc_260	chr2	187576188	187730834		612.157	897.011	27.696	142.172	22.615	36.65	1049.12	67.118	82.886		1049.12	82.886	12.6574
Vlinc_261	chr2	191075339	191125389		208.516	204.204	282.976	243.621	321.463	113.281	121.651	60.726	181.312		321.463	181.312	1.77298
Vlinc_262	chr2	191132055	191222090		145.387	256.183	888.666	530.108	525.002	392.32	122.625	850.165	437.739		888.666	850.165	1.04529
Vlinc_263	chr2	192420330	192473652		9.565	5.94	3.612	128.598	7.538	21.657	810.685	41.549	18.131		810.685	41.549	19.5115
Vlinc_264	chr2	200537136	200600699		73.65	80.196	125.232	99.306	123.308	210.737	80.776	242.904	173.542		210.737	242.904	0.867573
Vlinc_265	chr2	202876664	202949291		780.501	743.302	308.264	230.761	502.925	131.606	258.874	741.497	365.214		780.501	741.497	1.0526
Vlinc_266	chr2	207365498	207470672		146.344	141.829	382.921	437.946	442.078	203.24	66.178	175.786	600.92		442.078	600.92	0.735669
Vlinc_267	chr2	213252339	213572627		413.206	457.416	659.877	684.425	5888.1	229.062	58.393	124.648	227.935		5888.1	227.935	25.8323
Vlinc_268	chr2	223622745	223764687		215.212	129.948	214.34	311.492	939.08	1351.88	21.411	38.353	25.902		1351.88	38.353	35.2484
Vlinc_269	chr2	224047152	224142251		24.869	20.792	30.104	23.576	598.233	868.769	11.679	47.942	25.902		868.769	47.942	18.1213
Vlinc_270	chr2	224175382	224297246		61.216	36.385	34.92	54.297	131.923	4065.64	266.66	60.726	62.164		4065.64	62.164	65.4018
Vlinc_271	chr2	226343457	226509733		19.13	25.247	93.924	55.011	7490.02	203.24	23.357	22.373	20.721		7490.02	22.373	334.78
Vlinc_272	chr2	242449747	242561472		704.938	329.696	240.831	263.625	618.694	689.684	108.026	99.079	132.099		704.938	132.099	5.33644
Vlinc_273	chr20	4177660	4418979		5025.43	4949.9	2769.56	2529.09	4032.01	1242.76	63.259	377.141	119.148		5025.43	377.141	13.3251
Vlinc_274	chr20	13095495	13150399		68.868	52.722	478.05	317.207	71.616	103.286	29.196	233.316	51.803		478.05	233.316	2.04894
Vlinc_275	chr20	19739261	19818159		228.603	126.978	246.852	407.226	726.925	267.378	23.357	210.943	248.657		726.925	248.657	2.9234
Vlinc_276	chr20	21473188	21589662		31.564	32.673	44.554	32.864	1254.62	3415.94	20.437	169.394	147.64		3415.94	169.394	20.1656
Vlinc_277	chr20	32238189	32311796		180.778	354.201	755.005	596.55	1610.01	728	188.803	89.491	56.984		1610.01	89.491	17.9907
Vlinc_278	chr20	41525669	41576390		66.955	52.722	130.049	72.872	215.924	74.966	81.75	51.138	158.001		215.924	158.001	1.3666
Vlinc_279	chr20	48686861	48749154		202.777	132.918	481.662	468.667	169.077	147.432	532.346	274.865	90.656		532.346	274.865	1.93675
Vlinc_280	chr20	50394521	50465702		17.217	9.653	10.837	8.573	9.692	26.654	531.373	12.784	15.541		531.373	15.541	34.1917
Vlinc_281	chr21	14142630	14212350		205.647	252.47	179.419	178.608	156.693	68.302	67.152	35.157	7.771		252.47	35.157	7.18122
Vlinc_282	chr21	22499435	22673217		18.173	27.475	26.491	20.004	22.615	14.16	3927.88	118.256	80.295		3927.88	118.256	33.2151
Vlinc_283	chr21	29656278	29830973		685.808	688.352	316.693	705.143	530.925	1355.21	1116.27	393.121	372.985		1355.21	393.121	3.44732
Vlinc_284	chr21	32809614	32870509		75.563	68.315	441.925	577.26	175.001	257.382	20.437	51.138	145.05		577.26	145.05	3.97973
Vlinc_285	chr21	41356555	41415712		13.391	15.594	24.083	37.865	121.154	742.16	10.705	9.588	23.312		742.16	23.312	31.836
Vlinc_286	chr22	25488306	25597995		168.343	268.806	372.084	550.826	672.541	526.426	70.071	236.512	486.953		672.541	486.953	1.38112
Vlinc_287	chr22	26897501	27112958		977.539	907.407	989.815	1410.29	1583.62	1630.09	652.051	722.321	841.806		1630.09	841.806	1.93642
Vlinc_288	chr22	27119291	27388911		2226.72	1683.38	2132.56	2949.17	3887.7	3605.85	1044.26	1217.72	1370.2		3887.7	1370.2	2.83732
Vlinc_289	chr22	40942227	40995632		178.865	128.463	162.561	259.338	451.232	476.448	253.035	194.963	414.428		476.448	414.428	1.14965
Vlinc_290	chr22	47607396	47674471		83.215	175.987	2255.38	1025.21	2868.39	114.114	3.893	6.392	145.05		2868.39	145.05	19.7752
Vlinc_291	chr3	496757	552904		3.826	6.683	9.633	26.434	710.233	8.33	4.866	9.588	10.361		710.233	10.361	68.5487
Vlinc_292	chr3	3580337	3639683		68.868	54.949	175.807	150.745	215.385	144.101	54.5	194.963	62.164		215.385	194.963	1.10475
Vlinc_293	chr3	3645532	3696165		37.303	18.564	79.474	72.158	128.693	54.975	7.786	38.353	72.525		128.693	72.525	1.77446
Vlinc_294	chr3	3701776	3797743		95.65	50.494	211.931	139.314	277.847	159.094	34.062	118.256	103.607		277.847	118.256	2.34954
Vlinc_295	chr3	8786375	8896554		363.468	268.064	514.174	542.967	1078.54	488.943	366.9	73.51	310.821		1078.54	310.821	3.46998
Vlinc_296	chr3	11750802	11806785		44.955	49.009	115.599	143.601	160.462	39.982	37.955	57.53	189.083		160.462	189.083	0.848633
Vlinc_297	chr3	28581316	28774590		751.806	109.899	175.807	207.899	1076.39	349.84	27.25	63.922	582.789		1076.39	582.789	1.84696
Vlinc_298	chr3	33941005	34110285		150.17	244.302	205.91	158.604	447.463	201.574	2297.75	111.864	124.328		2297.75	124.328	18.4814
Vlinc_299	chr3	34138271	34429473		547.116	2974.69	451.558	401.51	7698.95	16381.7	799.006	63.922	196.853		16381.7	196.853	83.2178
Vlinc_300	chr3	34435305	34717685		219.038	1571.26	244.443	230.761	5169.25	10935	110.946	60.726	134.689		10935	134.689	81.187
Vlinc_301	chr3	36877434	36964029		239.124	162.62	227.585	413.655	491.617	102.453	70.071	431.475	349.673		491.617	431.475	1.13939
Vlinc_302	chr3	42022608	42107431		237.211	246.53	166.173	317.922	483.54	344.842	552.784	332.395	484.362		552.784	484.362	1.14126
Vlinc_303	chr3	64301971	64358225		7.652	3.713	8.429	437.232	2.692	57.474	4.866	22.373	209.804		437.232	209.804	2.084
Vlinc_304	chr3	76069625	76160359		585.376	136.631	59.004	102.164	421.078	164.924	51.58	44.746	282.329		585.376	282.329	2.07338
Vlinc_305	chr3	76165822	76429816		1229.1	248.757	22.879	112.88	1073.16	26.654	28.223	111.864	758.921		1229.1	758.921	1.61953
Vlinc_306	chr3	76435334	77050801		1859.43	504.198	162.561	873.034	5616.71	129.94	209.24	380.337	2929.49		5616.71	2929.49	1.9173
Vlinc_307	chr3	80867229	80935422		163.561	361.626	16.858	33.578	10.231	9.162	272.499	6.392	20.721		361.626	20.721	17.4521
Vlinc_308	chr3	87942980	88113863		33.477	313.36	298.63	534.394	1227.16	52.476	1973.67	28.765	225.345		1973.67	225.345	8.75845
Vlinc_309	chr3	105466087	105517365		8.608	15.594	13.246	12.86	1066.16	14.16	20.437	134.237	36.262		1066.16	134.237	7.94235
Vlinc_310	chr3	111706629	111788311		5.739	4.455	16.858	12.86	7.538	8.33	960.559	6.392	10.361		960.559	10.361	92.7091
Vlinc_311	chr3	114265163	114345474		54.52	34.9	77.066	88.589	325.232	113.281	28.223	76.707	126.919		325.232	126.919	2.56252
Vlinc_312	chr3	118458927	118518794		10.521	3.713	2.408	468.667	28	16.659	6.812	12.784	455.871		468.667	455.871	1.02807
Vlinc_313	chr3	126992180	127052899		13.391	28.217	126.436	115.738	140	84.128	11.679	73.51	189.083		140	189.083	0.740416
Vlinc_314	chr3	127059136	127116978		44.955	56.434	208.319	200.755	150.77	97.455	8.759	86.295	150.23		208.319	150.23	1.38667
Vlinc_315	chr3	139962041	140041902		169.3	152.225	127.64	202.184	139.462	134.105	1083.18	281.258	328.952		1083.18	328.952	3.29283
Vlinc_316	chr3	140591270	140654378		219.994	222.025	587.628	510.818	577.233	513.931	206.321	367.552	388.526		587.628	388.526	1.51245
Vlinc_317	chr3	157138221	157201057		507.899	481.921	538.257	374.362	428.078	352.339	585.873	284.454	290.099		585.873	290.099	2.01956
Vlinc_318	chr3	159933538	159996024		103.302	80.196	193.869	264.339	226.693	132.439	216.053	70.314	512.854		264.339	512.854	0.515427
Vlinc_319	chr3	160030258	160085567		37.303	31.187	140.886	332.925	161.001	112.449	36.982	140.629	360.034		332.925	360.034	0.924704
Vlinc_320	chr3	162305872	162389841		7.652	44.554	351.613	332.21	41.462	204.906	6.812	28.765	80.295		351.613	80.295	4.37901
Vlinc_321	chr3	162956117	163043362		45.912	43.068	202.298	556.542	43.077	592.229	15.571	38.353	56.984		592.229	56.984	10.3929
Vlinc_322	chr3	163049041	163122309		10.521	14.109	91.516	317.922	21	388.989	11.679	22.373	36.262		388.989	36.262	10.7272
Vlinc_323	chr3	163174187	163243722		9.565	20.792	71.045	279.342	19.923	234.059	20.437	121.452	51.803		279.342	121.452	2.30002
Vlinc_324	chr3	164580833	164631020		8.608	168.561	19.266	12.86	15.077	26.654	182.964	54.334	7.771		182.964	54.334	3.36739
Vlinc_325	chr3	164636685	164731867		35.39	338.607	108.374	200.755	19.923	72.467	931.363	121.452	31.082		931.363	121.452	7.66857
Vlinc_326	chr3	167098334	167190940		7.652	14.851	8.429	10.716	10.769	9.995	1790.71	44.746	20.721		1790.71	44.746	40.0194
Vlinc_327	chr3	167196063	167277690		12.434	9.653	21.675	12.145	16.692	22.49	747.426	124.648	44.033		747.426	124.648	5.99629
Vlinc_328	chr3	175938599	176059621		220.951	314.845	602.077	447.234	443.694	214.902	34.062	108.668	279.739		602.077	279.739	2.15228
Vlinc_329	chr3	180169697	180224193		660.939	124.75	659.877	728.719	673.618	166.59	85.643	310.023	694.167		728.719	694.167	1.04977
Vlinc_330	chr3	182378238	182480114		23.912	21.534	99.945	105.021	315.539	173.254	58.393	140.629	227.935		315.539	227.935	1.38434
Vlinc_331	chr3	189352724	189413351		390.25	206.431	195.073	328.638	279.462	359.002	18.491	667.987	396.297		390.25	667.987	0.584218
Vlinc_332	chr3	192625991	192725384		10.521	11.138	8.429	18.575	8.615	13.327	1364.44	15.981	113.968		1364.44	113.968	11.9722
Vlinc_333	chr4	1097370	1150688		17.217	34.158	999.449	1566.03	2454.32	38.316	7.786	38.353	62.164		2454.32	62.164	39.4813
Vlinc_334	chr4	2488871	2567791		277.384	178.214	249.26	303.633	469.54	187.414	387.338	361.16	466.231		469.54	466.231	1.0071
Vlinc_335	chr4	12455413	12583722		230.516	83.909	284.181	414.37	250.385	138.27	79.803	249.296	116.558		414.37	249.296	1.66216
Vlinc_336	chr4	12748530	12978270		439.988	229.451	538.257	755.868	626.233	374.828	538.186	322.807	344.493		755.868	344.493	2.19415
Vlinc_337	chr4	15837267	15953092		992.843	908.892	1158.4	1012.35	527.694	319.854	319.213	524.162	844.397		1158.4	844.397	1.37186
Vlinc_338	chr4	15959495	16013158		94.693	98.76	120.415	107.165	57.077	16.659	4.866	15.981	67.345		120.415	67.345	1.78803
Vlinc_339	chr4	16037114	16112257		214.255	168.561	457.579	287.916	277.309	23.323	10.705	31.961	62.164		457.579	62.164	7.36084
Vlinc_340	chr4	26366018	26455724		160.691	278.46	535.849	542.253	398.463	96.622	157.66	99.079	202.034		542.253	202.034	2.68397
Vlinc_341	chr4	31639527	31768779		35.39	31.93	22.879	25.72	11.846	21.657	3056.86	297.238	80.295		3056.86	297.238	10.2842
Vlinc_342	chr4	48858045	48914115		21.999	18.564	37.329	35.007	14	19.991	331.865	3.196	12.951		331.865	12.951	25.6247
Vlinc_343	chr4	56606067	56724683		131.996	263.608	101.149	110.737	428.617	395.652	72.018	182.178	295.28		428.617	295.28	1.45156
Vlinc_344	chr4	74343367	74447719		373.033	321.528	1029.55	1085.93	849.157	310.691	214.106	850.165	339.313		1085.93	850.165	1.27732
Vlinc_345	chr4	78332454	78618888		287.905	106.186	163.765	433.659	1583.08	302.362	28.223	25.569	121.738		1583.08	121.738	13.004
Vlinc_346	chr4	82612259	83071616		379.729	482.663	6801.07	5283.22	15467.4	1622.59	87.589	169.394	220.165		15467.4	220.165	70.2535
Vlinc_347	chr4	83078116	83186584		96.606	112.126	1013.9	793.018	2314.32	339.844	32.116	44.746	54.394		2314.32	54.394	42.5472
Vlinc_348	chr4	84350417	84403865		69.824	87.622	156.54	205.042	285.924	67.469	39.902	44.746	88.066		285.924	88.066	3.2467
Vlinc_349	chr4	86287897	86614508		45.912	75.741	723.697	585.119	3949.63	1244.43	171.285	1467.01	1561.88		3949.63	1561.88	2.52877
Vlinc_350	chr4	107915419	107972926		9.565	8.911	40.941	50.725	351.616	14.16	3.893	12.784	5.18		351.616	12.784	27.5044
Vlinc_351	chr4	122521635	122759423		21.999	24.504	2062.72	1706.78	718.31	106.618	19.464	73.51	38.853		2062.72	73.51	28.0604
Vlinc_352	chr4	127557220	128001463		109.997	106.186	83.087	72.872	86.693	234.059	16019	194.963	145.05		16019	194.963	82.1646
Vlinc_353	chr4	128006991	128101097		22.956	11.881	7.225	22.862	14	79.963	3334.22	15.981	23.312		3334.22	23.312	143.026
Vlinc_354	chr4	129428415	129537242		268.775	213.857	716.472	785.874	415.694	363.167	246.222	300.434	170.951		785.874	300.434	2.6158
Vlinc_355	chr4	135389733	135445594		8.608	3.713	3.612	0.714	7	9.995	691.953	15.981	10.361		691.953	15.981	43.2985
Vlinc_356	chr4	140531403	140594399		395.033	257.668	323.918	445.09	522.309	334.014	294.883	297.238	297.87		522.309	297.87	1.75348
Vlinc_357	chr4	160243617	160408367		474.422	433.655	522.603	1105.22	835.695	2681.27	1289.5	866.145	1422.01		2681.27	1422.01	1.88556
Vlinc_358	chr4	160754024	160920968		418.945	842.805	11710.4	9405.48	4434.78	912.915	25.303	67.118	38.853		11710.4	67.118	174.475
Vlinc_359	chr4	164353587	164421897		16.26	53.464	429.883	295.06	23.692	12.494	19.464	22.373	38.853		429.883	38.853	11.0643
Vlinc_360	chr4	165524697	165693591		1850.82	952.703	44.554	39.294	453.925	2083.21	29.196	63.922	41.443		2083.21	63.922	32.5899
Vlinc_361	chr4	165701062	165823056		737.458	372.022	30.104	24.291	134.616	737.995	12.652	28.765	23.312		737.995	28.765	25.656
Vlinc_362	chr4	170086191	170145215		175.995	95.048	376.901	340.069	334.924	169.922	123.598	230.12	147.64		376.901	230.12	1.63785
Vlinc_363	chr4	174564118	174639682		369.207	190.095	923.587	955.908	808.772	420.641	41.848	99.079	191.673		955.908	191.673	4.98718
Vlinc_364	chr4	181214047	181294346		73.65	299.994	10.837	15.717	149.154	353.172	40.875	89.491	95.836		353.172	95.836	3.68517
Vlinc_365	chr4	181306998	181623719		347.208	1084.88	52.983	99.306	1463.01	1473.49	62.285	210.943	466.231		1473.49	466.231	3.16043
Vlinc_366	chr4	181725365	181801680		48.781	111.384	12.042	7.859	275.155	222.398	25.303	131.04	98.427		275.155	131.04	2.09978
Vlinc_367	chr4	181809141	181878308		40.173	101.731	7.225	12.145	204.616	147.432	7.786	28.765	82.886		204.616	82.886	2.46864
Vlinc_368	chr4	182033403	182131371		49.738	135.888	8.429	14.289	404.924	274.874	17.518	35.157	106.197		404.924	106.197	3.81295
Vlinc_369	chr4	182607240	182689369		44.955	102.473	8.429	19.29	250.924	142.435	32.116	44.746	59.574		250.924	59.574	4.21197
Vlinc_370	chr4	184955300	185063476		42.086	25.99	52.983	409.369	35.539	643.872	20.437	236.512	199.443		643.872	236.512	2.72237
Vlinc_371	chr4	190383668	190524404		40.173	37.128	60.208	117.881	3660.47	53.309	61.312	105.472	375.575		3660.47	375.575	9.74632
Vlinc_372	chr5	19043979	19178212		9.565	6.683	14.45	7.144	12.385	10.828	1847.15	89.491	20.721		1847.15	89.491	20.6407
Vlinc_373	chr5	21407848	21481176		50.694	54.207	85.495	117.881	244.462	109.117	31.143	54.334	23.312		244.462	54.334	4.49925
Vlinc_374	chr5	28842107	29061679		20.086	25.247	32.512	23.576	32.846	19.158	4686.98	102.275	85.476		4686.98	102.275	45.8273
Vlinc_375	chr5	34079099	34323898		427.554	285.885	2219.26	2144.72	2053.7	1106.99	786.354	300.434	543.936		2219.26	543.936	4.08
Vlinc_376	chr5	37875707	37927109		264.949	106.929	79.474	67.156	192.231	1586.77	3.893	9.588	67.345		1586.77	67.345	23.5619
Vlinc_377	chr5	53642299	53764051		49.738	14.851	20.471	17.861	30.154	18.325	4817.39	38.353	31.082		4817.39	38.353	125.607
Vlinc_378	chr5	53878201	53996766		654.243	258.411	913.954	615.839	883.618	105.785	53.527	310.023	246.066		913.954	310.023	2.94802
Vlinc_379	chr5	60645398	60852924		6866.69	3437.31	8616.93	8782.5	10959.3	4386.32	648.158	1735.49	3509.68		10959.3	3509.68	3.1226
Vlinc_380	chr5	78653710	78705486		527.029	496.772	419.046	380.077	508.309	258.215	780.515	150.217	305.64		780.515	305.64	2.55371
Vlinc_381	chr5	84818558	84979407		25.825	17.079	13.246	17.146	16.692	13.327	2778.52	86.295	62.164		2778.52	86.295	32.1979
Vlinc_382	chr5	85650302	85843902		69.824	74.998	178.215	205.756	78.616	603.057	1527.94	124.648	67.345		1527.94	124.648	12.258
Vlinc_383	chr5	85849827	85902032		13.391	8.168	49.37	43.58	17.231	169.922	466.168	22.373	10.361		466.168	22.373	20.8362
Vlinc_384	chr5	85997719	86269010		280.253	258.411	350.409	200.041	142.693	8535.26	179.071	127.844	75.115		8535.26	127.844	66.7631
Vlinc_385	chr5	86274772	86354095		17.217	39.356	8.429	7.859	11.308	1411.85	8.759	22.373	18.131		1411.85	22.373	63.1052
Vlinc_386	chr5	86359460	86415588		16.26	15.594	3.612	7.144	11.846	531.423	6.812	9.588	103.607		531.423	103.607	5.12922
Vlinc_387	chr5	96544701	96596219		72.694	43.811	275.751	325.066	134.077	253.217	287.097	121.452	155.41		325.066	155.41	2.09167
Vlinc_388	chr5	98290186	98348981		217.125	209.402	582.811	700.857	481.925	235.725	294.883	300.434	323.772		700.857	323.772	2.16466
Vlinc_389	chr5	102116316	102219930		43.042	43.811	116.803	512.247	126	886.261	80.776	188.57	282.329		886.261	282.329	3.13911
Vlinc_390	chr5	103467881	103700481		64.085	54.949	21.675	24.291	22.077	362.334	3787.74	115.06	36.262		3787.74	115.06	32.9197
Vlinc_391	chr5	104682631	104756570		3.826	5.94	3.612	1.429	7	59.973	997.541	28.765	2.59		997.541	28.765	34.679
Vlinc_392	chr5	115656906	115752612		155.909	158.165	354.022	465.809	413.54	144.934	212.16	182.178	176.132		465.809	182.178	2.55689
Vlinc_393	chr5	131478072	131556159		12.434	21.534	38.533	47.152	26.385	27.487	785.381	156.609	108.787		785.381	156.609	5.01492
Vlinc_394	chr5	135830441	135887507		95.65	5.198	9.633	2.143	10.231	5.831	982.943	22.373	2.59		982.943	22.373	43.9343
Vlinc_395	chr5	137100306	137230690		118.606	112.869	493.704	401.51	656.387	309.858	181.017	54.334	611.281		656.387	611.281	1.07379
Vlinc_396	chr5	139467547	139520606		356.773	305.934	604.486	623.698	627.31	254.05	388.311	367.552	909.151		627.31	909.151	0.689995
Vlinc_397	chr5	140452793	140509963		322.339	223.51	388.942	402.225	174.462	51.643	13.625	28.765	158.001		402.225	158.001	2.54571
Vlinc_398	chr5	140521449	140599783		250.602	222.768	309.468	348.642	273.001	96.622	7.786	38.353	269.378		348.642	269.378	1.29425
Vlinc_399	chr5	140605017	140690398		216.168	175.244	270.935	287.201	242.308	61.638	56.446	86.295	209.804		287.201	209.804	1.3689
Vlinc_400	chr5	141823728	141953075		69.824	201.976	178.215	248.622	533.079	49.144	60.339	63.922	406.657		533.079	406.657	1.31088
Vlinc_401	chr5	144878467	144973500		109.997	162.62	67.433	194.325	81.846	19.991	675.408	76.707	214.984		675.408	214.984	3.14167
Vlinc_402	chr5	145007851	145118725		119.562	164.848	101.149	216.473	133.539	45.812	1142.55	102.275	292.69		1142.55	292.69	3.90361
Vlinc_403	chr5	154378218	154518015		76.52	92.82	473.233	437.232	1223.93	46.645	78.83	198.159	95.836		1223.93	198.159	6.17649
Vlinc_404	chr5	154535511	155016471		88.954	52.722	1502.79	1417.43	3136.01	160.76	99.268	79.903	106.197		3136.01	106.197	29.5301
Vlinc_405	chr5	157263415	157415887		118.606	99.503	68.637	55.726	798.541	388.989	144.035	402.71	194.263		798.541	402.71	1.98292
Vlinc_406	chr5	175268814	175319001		46.868	59.405	25.287	52.153	91	60.805	34.062	38.353	80.295		91	80.295	1.13332
Vlinc_407	chr6	2229041	2336694		291.731	164.106	834.479	1037.35	962.234	439.799	363.981	380.337	354.854		1037.35	380.337	2.72746
Vlinc_408	chr6	3893995	3966566		428.51	284.4	636.998	644.417	780.233	519.762	594.632	214.139	326.362		780.233	326.362	2.3907
Vlinc_409	chr6	6994220	7053258		129.127	104.701	234.81	225.046	103.923	140.769	101.214	226.924	108.787		234.81	226.924	1.03475
Vlinc_410	chr6	8657617	8714727		28.695	79.454	190.256	182.18	189.001	189.913	11.679	35.157	59.574		190.256	59.574	3.19361
Vlinc_411	chr6	13967194	14020148		18.173	114.354	156.54	153.603	33.385	33.318	10.705	12.784	20.721		156.54	20.721	7.55465
Vlinc_412	chr6	14245798	14403385		170.256	147.027	217.952	268.626	256.847	1829.16	70.071	108.668	75.115		1829.16	108.668	16.8326
Vlinc_413	chr6	14534523	14588109		21.043	23.762	36.125	47.152	30.692	2313.11	13.625	28.765	12.951		2313.11	28.765	80.4139
Vlinc_414	chr6	24108703	24194096		16.26	34.9	263.71	173.607	580.463	38.316	10.705	19.177	2.59		580.463	19.177	30.2687
Vlinc_415	chr6	27962508	28034516		1224.32	1000.97	380.513	259.338	150.77	676.357	4187.73	63.922	18.131		4187.73	63.922	65.5131
Vlinc_416	chr6	28716161	28786478		21.999	24.504	91.516	35.722	49.539	90.792	549.864	57.53	23.312		549.864	57.53	9.55787
Vlinc_417	chr6	54583725	54774588		50.694	54.949	92.72	86.446	1785.01	60.805	59.366	147.021	54.394		1785.01	147.021	12.1412
Vlinc_418	chr6	55861755	55983937		60.259	74.256	12.042	12.145	20.462	1804.17	20.437	35.157	23.312		1804.17	35.157	51.3176
Vlinc_419	chr6	64482389	64543785		345.295	149.997	745.372	697.284	759.772	122.444	86.616	249.296	230.525		759.772	249.296	3.04767
Vlinc_420	chr6	68803448	68864130		7.652	5.198	6.021	5.001	35	8.33	679.301	22.373	10.361		679.301	22.373	30.3625
Vlinc_421	chr6	70571499	70633154		5.739	23.019	414.229	305.062	11.846	4.165	8.759	41.549	28.492		414.229	41.549	9.96965
Vlinc_422	chr6	72123676	72180853		7.652	9.653	48.166	943.763	61.385	134.938	7.786	281.258	505.084		943.763	505.084	1.86853
Vlinc_423	chr6	80304016	80397711		353.904	224.253	797.151	956.623	411.386	622.215	762.024	137.433	639.773		956.623	639.773	1.49525
Vlinc_424	chr6	81112766	81242667		499.291	294.796	905.525	1033.78	2340.7	678.023	155.714	747.889	593.15		2340.7	747.889	3.12974
Vlinc_425	chr6	82239175	82512089		411.293	561.375	1394.41	818.738	3327.7	195.744	39.902	163.002	108.787		3327.7	163.002	20.4151
Vlinc_426	chr6	86467220	86583746		50.694	125.492	281.772	328.638	201.385	1084.5	82.723	86.295	75.115		1084.5	86.295	12.5674
Vlinc_427	chr6	86629686	86718883		39.216	78.711	150.519	175.75	119.539	569.739	18.491	19.177	56.984		569.739	56.984	9.99823
Vlinc_428	chr6	89031900	89090561		43.999	23.019	16.858	23.576	26.923	30.819	792.194	60.726	10.361		792.194	60.726	13.0454
Vlinc_429	chr6	98642473	98823293		46.868	364.597	2481.76	2636.96	997.234	2395.57	39.902	89.491	347.083		2636.96	347.083	7.5975
Vlinc_430	chr6	99375969	99428293		405.554	487.861	811.6	587.977	803.387	693.849	186.856	201.355	251.247		811.6	251.247	3.23029
Vlinc_431	chr6	104673574	104738049		231.472	116.582	8.429	34.293	11.308	37.483	172.258	9.588	33.672		231.472	33.672	6.87432
Vlinc_432	chr6	104805265	104892094		454.336	264.351	8.429	64.299	18.308	90.792	359.115	22.373	31.082		454.336	31.082	14.6173
Vlinc_433	chr6	111931549	111986799		315.644	129.205	322.714	423.657	1143.7	626.38	190.749	102.275	510.264		1143.7	510.264	2.24138
Vlinc_434	chr6	118035746	118094001		22.956	32.673	19.266	39.294	51.154	127.442	238.437	51.138	38.853		238.437	51.138	4.66262
Vlinc_435	chr6	121386273	121442228		174.082	63.118	124.028	133.599	170.154	38.316	14.598	28.765	49.213		174.082	49.213	3.53732
Vlinc_436	chr6	123173097	123359275		188.43	187.867	493.704	390.794	108.77	9027.53	36.009	67.118	124.328		9027.53	124.328	72.6106
Vlinc_437	chr6	126402186	126688809		784.327	601.473	1438.96	2176.87	1753.24	682.188	822.363	2007.16	1142.27		2176.87	2007.16	1.08455
Vlinc_438	chr6	127706477	127757944		232.429	126.978	179.419	184.323	217.539	270.709	159.607	44.746	147.64		270.709	147.64	1.83357
Vlinc_439	chr6	130239095	130381413		31.564	51.979	1059.66	954.48	889.003	39.982	18.491	38.353	23.312		1059.66	38.353	27.629
Vlinc_440	chr6	131646398	131706438		142.518	163.363	87.903	300.775	145.924	37.483	29.196	185.374	72.525		300.775	185.374	1.62253
Vlinc_441	chr6	132310042	132423730		24.869	66.83	288.997	203.613	320.386	155.762	11.679	131.04	152.82		320.386	152.82	2.09649
Vlinc_442	chr6	138879083	138948831		37.303	40.841	36.125	306.491	42.539	232.394	11.679	278.061	352.264		306.491	352.264	0.870061
Vlinc_443	chr6	138967735	139050684		45.912	42.326	40.941	144.315	60.308	346.508	36.009	600.868	572.428		346.508	600.868	0.576679
Vlinc_444	chr6	140468495	140581586		34.434	47.524	21.675	25.005	93.154	136.604	2268.55	19.177	18.131		2268.55	19.177	118.296
Vlinc_445	chr6	140588228	140641664		6.695	8.911	3.612	9.288	19.385	19.158	435.998	25.569	23.312		435.998	25.569	17.0518
Vlinc_446	chr6	140675013	140887151		28.695	40.098	20.471	22.862	209.462	126.609	2803.82	102.275	51.803		2803.82	102.275	27.4145
Vlinc_447	chr6	141199270	141261252		7.652	5.198	15.654	79.302	40.923	223.231	619.935	41.549	12.951		619.935	41.549	14.9206
Vlinc_448	chr6	147933327	148212841		307.992	418.803	74.658	482.241	445.848	468.119	4040.77	680.771	530.986		4040.77	680.771	5.93558
Vlinc_449	chr6	148310763	148585627		262.08	403.952	73.453	457.95	442.078	385.657	2584.85	770.262	502.494		2584.85	770.262	3.3558
Vlinc_450	chr6	158551851	158653678		540.42	613.354	369.676	390.079	385.54	540.586	631.614	447.455	1331.35		631.614	1331.35	0.474417
Vlinc_451	chr6	159262106	159318228		143.474	132.918	242.035	218.616	606.848	142.435	34.062	51.138	168.361		606.848	168.361	3.60445
Vlinc_452	chr7	7725340	7786455		158.778	123.265	222.769	310.063	204.078	374.828	273.472	194.963	142.46		374.828	194.963	1.92256
Vlinc_453	chr7	10409634	10632037		185.56	176.729	124.028	114.309	116.308	83.295	6434.87	143.825	69.935		6434.87	143.825	44.741
Vlinc_454	chr7	10638258	10786122		12.434	14.109	25.287	35.007	38.231	23.323	6015.42	35.157	28.492		6015.42	35.157	171.102
Vlinc_455	chr7	11196051	11259000		393.12	365.339	1044	728.005	122.231	41.648	8.759	546.535	59.574		1044	546.535	1.91022
Vlinc_456	chr7	19058794	19127513		487.813	469.297	202.298	191.467	87.231	1305.24	15.571	41.549	25.902		1305.24	41.549	31.4144
Vlinc_457	chr7	22580206	22647740		6.695	5.198	8.429	37.15	7.538	18.325	1745.94	22.373	41.443		1745.94	41.443	42.1287
Vlinc_458	chr7	22654222	22713688		3.826	5.94	7.225	16.432	8.077	9.162	1806.28	28.765	12.951		1806.28	28.765	62.7943
Vlinc_459	chr7	30168961	30255685		479.204	250.985	874.217	847.315	532.002	189.913	28.223	70.314	274.558		874.217	274.558	3.18409
Vlinc_460	chr7	30373855	30430637		544.246	247.272	468.416	492.957	365.617	325.684	195.615	220.531	352.264		544.246	352.264	1.54499
Vlinc_461	chr7	33612615	33830823		277.384	326.726	841.704	1201.67	1857.16	275.707	39.902	370.749	367.805		1857.16	370.749	5.00921
Vlinc_462	chr7	63555372	63617590		222.864	210.144	149.315	196.468	130.308	264.046	254.981	134.237	328.952		264.046	328.952	0.802689
Vlinc_463	chr7	65502922	65599909		176.952	212.372	274.547	280.771	229.924	233.227	535.266	604.064	308.231		535.266	604.064	0.886108
Vlinc_464	chr7	76094679	76159204		32.521	40.841	83.087	99.306	148.077	54.142	40.875	9.588	46.623		148.077	46.623	3.17605
Vlinc_465	chr7	76538560	76589587		43.999	58.662	87.903	152.174	120.077	95.789	87.589	83.099	101.017		152.174	101.017	1.50642
Vlinc_466	chr7	84216257	84347872		14.347	17.821	10.837	17.146	17.231	19.158	4437.84	73.51	31.082		4437.84	73.51	60.3706
Vlinc_467	chr7	108252672	108808590		255.384	6348.88	1246.3	457.95	7362.41	4193.91	74.937	134.237	85.476		7362.41	134.237	54.8463
Vlinc_468	chr7	108818814	108914743		25.825	403.952	83.087	36.436	560.54	238.224	8.759	41.549	10.361		560.54	41.549	13.4911
Vlinc_469	chr7	117554166	117611293		51.651	51.237	187.848	522.963	32.846	70.801	72.018	19.177	56.984		522.963	56.984	9.17737
Vlinc_470	chr7	119013253	119337443		30.608	33.415	36.125	23.576	36.616	410.645	17223.9	89.491	31.082		17223.9	89.491	192.465
Vlinc_471	chr7	123455997	123764223		5104.82	3514.53	6673.43	5427.53	5383.56	4544.59	42.821	92.687	577.609		6673.43	577.609	11.5535
Vlinc_472	chr7	127942206	128068568		451.466	448.506	386.534	473.668	649.387	607.222	1066.64	543.338	670.855		1066.64	670.855	1.58997
Vlinc_473	chr7	133401157	133460364		102.345	125.492	161.357	221.474	173.385	357.336	131.383	147.021	101.017		357.336	147.021	2.43051
Vlinc_474	chr7	135316194	135646407		87.998	1497	457.579	365.074	8283.18	1070.34	839.881	236.512	116.558		8283.18	236.512	35.0222
Vlinc_475	chr7	135657766	135749385		88.954	693.55	84.291	52.868	2558.24	466.453	151.821	67.118	12.951		2558.24	67.118	38.1155
Vlinc_476	chr7	135755501	136094993		129.127	1431.65	136.07	122.882	5604.32	849.611	196.589	166.198	62.164		5604.32	166.198	33.7208
Vlinc_477	chr7	140417734	140859170		4690.66	3175.93	10199.2	9672.68	17234.6	2583.82	187.83	1706.72	5195.89		17234.6	5195.89	3.31697
Vlinc_478	chr7	141096752	141164834		160.691	205.689	409.413	417.942	660.694	227.396	600.471	194.963	541.346		660.694	541.346	1.22047
Vlinc_479	chr7	145112991	145362753		2498.37	2757.86	7902.87	5013.88	2617.47	3316.82	15761.1	3720.27	5662.12		15761.1	5662.12	2.78361
Vlinc_480	chr7	153137002	153193713		8.608	15.594	10.837	50.01	686.541	10.828	11.679	6.392	75.115		686.541	75.115	9.13987
Vlinc_481	chr7	156047506	156123780		172.169	175.987	348.001	309.349	303.693	142.435	313.374	249.296	225.345		348.001	249.296	1.39593
Vlinc_482	chr8	2643860	2778654		56.433	36.385	445.537	440.089	34.462	21.657	973.211	54.334	72.525		973.211	72.525	13.419
Vlinc_483	chr8	5680518	5738158		18.173	126.978	46.962	32.864	174.462	227.396	9.732	6.392	5.18		227.396	6.392	35.5751
Vlinc_484	chr8	5782740	5834717		4.782	59.405	9.633	10.002	156.154	441.465	5.839	15.981	7.771		441.465	15.981	27.6244
Vlinc_485	chr8	5840508	6176278		333.817	1130.17	145.703	99.306	1577.16	8269.55	123.598	389.925	227.935		8269.55	389.925	21.208
Vlinc_486	chr8	6493810	6553158		117.649	151.482	118.007	175.036	184.154	171.588	294.883	63.922	170.951		294.883	170.951	1.72496
Vlinc_487	chr8	10323860	10377731		327.122	89.107	175.807	215.044	514.771	579.735	4.866	242.904	1036.07		579.735	1036.07	0.559553
Vlinc_488	chr8	15666369	15716980		79.389	135.146	163.765	213.615	254.693	68.302	57.419	12.784	106.197		254.693	106.197	2.39831
Vlinc_489	chr8	19886883	19974540		5.739	11.138	9.633	7.144	11.846	15.826	935.256	38.353	28.492		935.256	38.353	24.3855
Vlinc_490	chr8	21383784	21480928		626.505	233.906	20.471	14.289	44.692	119.945	11.679	12.784	20.721		626.505	20.721	30.2353
Vlinc_491	chr8	26326575	26397996		110.954	92.077	325.122	381.506	406.54	206.572	51.58	73.51	238.296		406.54	238.296	1.70603
Vlinc_492	chr8	26856274	27149729		760.414	1087.11	25047.6	17865.1	12665.2	797.968	40.875	134.237	129.509		25047.6	134.237	186.593
Vlinc_493	chr8	37380621	37504165		76.52	62.375	46.962	32.864	85.077	1933.28	9.732	35.157	41.443		1933.28	41.443	46.6492
Vlinc_494	chr8	40090000	40159219		14.347	22.277	19.266	82.16	18.308	690.517	13.625	86.295	12.951		690.517	86.295	8.00182
Vlinc_495	chr8	55233508	55286718		11.478	10.396	10.837	12.145	10.231	21.657	441.838	25.569	25.902		441.838	25.902	17.0581
Vlinc_496	chr8	73150388	73305077		189.386	361.626	1991.67	2142.58	1695.62	449.794	97.321	99.079	124.328		2142.58	124.328	17.2333
Vlinc_497	chr8	75103877	75154624		14.347	43.811	56.595	45.724	222.924	80.796	12.652	51.138	33.672		222.924	51.138	4.35926
Vlinc_498	chr8	90639466	90798770		540.42	710.629	1508.81	1463.87	1751.62	1056.18	168.365	172.59	769.282		1751.62	769.282	2.27696
Vlinc_499	chr8	90872458	90983247		192.256	196.036	649.04	806.592	242.847	235.725	222.865	86.295	235.706		806.592	235.706	3.42203
Vlinc_500	chr8	91302893	91655164		53.564	61.632	72.249	136.456	95.846	94.957	13148.1	147.021	178.722		13148.1	178.722	73.5672
Vlinc_501	chr8	96960082	97190105		108.084	172.274	308.264	465.809	237.462	838.783	597.551	73.51	67.345		838.783	73.51	11.4105
Vlinc_502	chr8	98225184	98281816		7.652	27.475	168.582	215.758	147	217.4	18.491	150.217	139.869		217.4	150.217	1.44724
Vlinc_503	chr8	98287063	98354856		121.475	74.998	164.969	183.609	311.77	703.844	4.866	76.707	168.361		703.844	168.361	4.18056
Vlinc_504	chr8	103945657	104081825		378.772	288.113	750.189	680.138	743.079	184.082	103.16	338.787	606.101		750.189	606.101	1.23773
Vlinc_505	chr8	106934768	107010623		13.391	28.217	26.491	10.716	61.923	20.824	744.506	67.118	80.295		744.506	80.295	9.27213
Vlinc_506	chr8	110202085	110322308		707.807	679.442	398.575	351.5	313.924	410.645	229.678	76.707	116.558		707.807	116.558	6.07257
Vlinc_507	chr8	112039487	112121796		8.608	7.426	8.429	9.288	15.077	13.327	1540.59	22.373	313.411		1540.59	313.411	4.91557
Vlinc_508	chr8	112612640	112816866		147.3	2321.24	167.378	515.819	177.693	134.938	36.982	51.138	64.754		2321.24	64.754	35.8471
Vlinc_509	chr8	112830852	112930644		43.999	790.825	89.107	643.702	19.923	30.819	22.384	44.746	23.312		790.825	44.746	17.6736
Vlinc_510	chr8	118795565	118880768		152.083	144.056	209.523	204.327	443.694	121.611	56.446	262.081	160.591		443.694	262.081	1.69297
Vlinc_511	chr8	126784311	127013565		1070.32	409.15	52.983	152.888	110.923	2340.59	33.089	220.531	88.066		2340.59	220.531	10.6135
Vlinc_512	chr8	127032626	127170677		681.982	254.698	45.758	134.313	135.154	2442.22	1543.51	60.726	28.492		2442.22	60.726	40.217
Vlinc_513	chr8	127317744	127374226		6.695	11.138	7.225	10.002	26.923	26.654	1241.82	9.588	7.771		1241.82	9.588	129.518
Vlinc_514	chr8	127658960	127712393		45.912	49.009	74.658	73.586	77	114.947	13.625	67.118	36.262		114.947	67.118	1.71261
Vlinc_515	chr8	127887751	128061192		277.384	300.736	783.905	443.662	384.463	497.272	89.535	297.238	108.787		783.905	297.238	2.6373
Vlinc_516	chr8	128088006	128289155		314.687	334.894	1497.97	1034.5	744.156	1497.65	67.152	428.279	132.099		1497.97	428.279	3.49765
Vlinc_517	chr8	128300693	128370716		43.042	47.524	269.731	155.031	125.462	279.039	8.759	47.942	15.541		279.039	47.942	5.82035
Vlinc_518	chr8	130323251	130656488		87.998	160.393	73.453	105.736	84.539	181.584	15717.4	262.081	62.164		15717.4	262.081	59.9714
Vlinc_519	chr8	135857834	135914566		415.119	389.844	571.974	1205.96	897.08	1132.82	733.801	652.006	476.592		1205.96	652.006	1.84961
Vlinc_520	chr8	145824926	145882926		117.649	122.522	65.024	80.731	172.847	190.746	162.526	102.275	279.739		190.746	279.739	0.681871
Vlinc_521	chr9	1668597	1758670		26.782	52.722	13.246	5.715	1073.16	313.19	5.839	12.784	10.361		1073.16	12.784	83.9453
Vlinc_522	chr9	2719902	2794130		708.764	554.692	1425.72	1109.51	1394.08	1214.44	619.935	246.1	1124.13		1425.72	1124.13	1.26828
Vlinc_523	chr9	3516055	3674618		442.858	347.518	1326.98	1128.8	1454.93	485.611	736.721	319.611	554.297		1454.93	554.297	2.62482
Vlinc_524	chr9	10990129	11055082		5.739	6.683	7.225	7.144	2.154	1122.82	478.82	25.569	20.721		1122.82	25.569	43.9133
Vlinc_525	chr9	14901039	14976786		215.212	821.27	319.101	203.613	123.847	3583.36	325.052	44.746	103.607		3583.36	103.607	34.5861
Vlinc_526	chr9	15961900	16265939		15275.2	2033.13	988.611	630.128	32759.6	15522.1	28.223	118.256	204.624		32759.6	204.624	160.096
Vlinc_527	chr9	28711677	28980228		1474.92	3009.59	2879.14	3881.5	975.157	1236.1	32.116	92.687	1010.17		3881.5	1010.17	3.84243
Vlinc_528	chr9	28986447	29207423		1574.39	3092.76	3551.05	3942.23	964.388	2019.08	38.928	76.707	893.61		3942.23	893.61	4.41158
Vlinc_529	chr9	36392003	36497166		141.561	122.522	199.89	330.067	361.309	342.343	231.624	396.317	372.985		361.309	396.317	0.911667
Vlinc_530	chr9	69812941	69892458		27.738	9.653	43.35	55.726	171.231	64.97	25.303	35.157	51.803		171.231	51.803	3.30543
Vlinc_531	chr9	75572671	75728475		17.217	8.168	19.266	20.004	28	3275.17	855.452	35.157	23.312		3275.17	35.157	93.1583
Vlinc_532	chr9	87654766	87705493		58.346	65.345	118.007	141.457	214.847	85.794	21.411	124.648	150.23		214.847	150.23	1.43012
Vlinc_533	chr9	88329829	88481427		34.434	91.335	1307.71	1185.24	3034.78	826.288	29.196	79.903	33.672		3034.78	79.903	37.9808
Vlinc_534	chr9	98656234	98730165		607.375	443.308	516.582	590.834	840.541	643.039	468.114	89.491	393.706		840.541	393.706	2.13495
Vlinc_535	chr9	113597410	113669924		55.477	57.92	166.173	290.773	399.001	277.373	44.768	86.295	142.46		399.001	142.46	2.80079
Vlinc_536	chr9	117390302	117504271		436.162	331.924	671.918	838.742	286.462	1640.08	28.223	28.765	28.492		1640.08	28.765	57.0166
Vlinc_537	chrX	6776532	6860783		93.737	136.631	110.782	104.307	177.154	63.304	67.152	57.53	41.443		177.154	57.53	3.07933
Vlinc_538	chrX	7855444	8086354		113.823	344.547	469.62	448.663	687.079	538.087	615.069	434.671	248.657		687.079	434.671	1.58069
Vlinc_539	chrX	8156474	8295266		67.911	223.51	280.568	251.48	543.848	210.737	143.062	169.394	106.197		543.848	169.394	3.21055
Vlinc_540	chrX	10762017	10881815		155.909	129.205	205.91	205.756	250.924	441.465	460.329	38.353	49.213		460.329	49.213	9.35381
Vlinc_541	chrX	13219200	13321583		39.216	48.266	27.696	31.435	35	14.16	3855.86	89.491	44.033		3855.86	89.491	43.0866
Vlinc_542	chrX	15598118	15665492		466.77	526.474	221.565	320.065	346.77	415.643	390.258	118.256	196.853		526.474	196.853	2.67445
Vlinc_543	chrX	21810797	21861697		127.214	131.433	158.948	175.75	128.693	87.46	816.524	214.139	121.738		816.524	214.139	3.81306
Vlinc_544	chrX	34425360	34555014		65.998	64.603	634.59	362.216	983.772	54.142	16.545	44.746	54.394		983.772	54.394	18.086
Vlinc_545	chrX	34594988	34645937		6.695	8.168	30.104	24.291	198.154	17.492	5.839	9.588	20.721		198.154	20.721	9.56296
Vlinc_546	chrX	36634457	36914418		124.344	197.521	602.077	348.642	1294.47	1500.15	57.419	214.139	150.23		1500.15	214.139	7.00548
Vlinc_547	chrX	37650078	37750749		630.331	760.38	92.72	109.308	183.616	1470.16	14.598	47.942	64.754		1470.16	64.754	22.7038
Vlinc_548	chrX	45483991	45601064		1473	1174.73	3041.7	2762.7	8859.34	2836.2	168.365	166.198	1248.46		8859.34	1248.46	7.09619
Vlinc_549	chrX	51010314	51072326		16.26	17.821	38.533	123.597	103.923	82.462	18.491	226.924	101.017		123.597	226.924	0.544663
Vlinc_550	chrX	52021162	52119945		40.173	31.93	42.145	22.862	192.77	1874.14	9.732	25.569	20.721		1874.14	25.569	73.2974
Vlinc_551	chrX	54608714	54671242		200.864	249.5	240.831	215.758	274.616	121.611	271.526	111.864	186.493		274.616	186.493	1.47253
Vlinc_552	chrX	56058188	56198731		50.694	39.356	568.361	661.563	649.387	91.625	43.794	79.903	290.099		661.563	290.099	2.28047
Vlinc_553	chrX	57113525	57323898		466.77	448.506	823.642	845.886	901.387	855.442	675.408	460.24	810.724		901.387	810.724	1.11183
Vlinc_554	chrX	62431948	62562425		194.169	256.925	363.655	400.081	845.926	428.97	78.83	185.374	593.15		845.926	593.15	1.42616
Vlinc_555	chrX	64203946	64294136		169.3	142.571	404.596	570.83	527.156	142.435	246.222	204.551	375.575		570.83	375.575	1.51988
Vlinc_556	chrX	64299521	64529656		352.947	302.222	807.988	1212.39	1102.23	267.378	243.303	210.943	476.592		1212.39	476.592	2.54387
Vlinc_557	chrX	67982836	68033565		45.912	136.631	86.699	55.011	219.693	27.487	3.893	19.177	7.771		219.693	19.177	11.4561
Vlinc_558	chrX	68497206	68571457		54.52	507.168	71.045	65.013	102.846	862.105	10.705	19.177	12.951		862.105	19.177	44.9552
Vlinc_559	chrX	74441188	74508671		101.389	95.048	120.415	156.46	200.847	247.387	58.393	70.314	220.165		247.387	220.165	1.12364
Vlinc_560	chrX	74759888	74817689		59.303	34.158	174.602	220.759	276.232	44.979	16.545	31.961	225.345		276.232	225.345	1.22582
Vlinc_561	chrX	78286614	78502533		165.474	2171.99	4684.16	3354.97	3620.09	176.586	25.303	89.491	33.672		4684.16	89.491	52.3423
Vlinc_562	chrX	78509710	78630723		62.172	548.751	1625.61	864.461	1113	194.911	11.679	22.373	23.312		1625.61	23.312	69.7327
Vlinc_563	chrX	80440879	80524582		79.389	94.305	310.672	370.075	481.925	159.927	56.446	140.629	409.247		481.925	409.247	1.17759
Vlinc_564	chrX	93514061	93671004		10.521	14.109	14.45	2609.82	17.231	11.661	17.518	38.353	31.082		2609.82	38.353	68.0472
Vlinc_565	chrX	93681892	93745772		14.347	9.653	12.042	580.118	8.615	11.661	31.143	105.472	25.902		580.118	105.472	5.50021
Vlinc_566	chrX	101800683	101852569		86.085	89.107	195.073	221.474	444.771	264.046	42.821	76.707	305.64		444.771	305.64	1.45521
Vlinc_567	chrX	102028095	102107637		323.296	383.16	439.517	500.816	695.156	428.137	149.874	236.512	290.099		695.156	290.099	2.39627
Vlinc_568	chrX	120153582	120594672		137.735	131.433	198.686	203.613	291.847	176.586	7767.2	140.629	582.789		7767.2	582.789	13.3276
Vlinc_569	chrX	123925475	124168616		291.731	2205.4	2922.48	3381.4	152.924	3955.69	1170.77	73.51	331.542		3955.69	331.542	11.9312
Vlinc_570	chrX	128169473	128301098		80.346	550.979	305.855	380.077	187.924	453.959	10.705	147.021	582.789		550.979	582.789	0.945418
Vlinc_571	chrX	128321096	128407991		61.216	371.28	290.201	336.497	191.693	295.698	9.732	140.629	543.936		371.28	543.936	0.68258
Vlinc_572	chrX	133952682	134005031		36.347	297.766	102.353	100.735	61.385	84.961	147.928	47.942	121.738		297.766	121.738	2.44596
Vlinc_573	chrX	135712571	135778998		279.297	607.413	537.053	451.52	546.54	842.947	350.356	121.452	367.805		842.947	367.805	2.29183
Vlinc_574	chrX	137649422	137767321		934.497	875.477	19.266	15.717	333.847	1199.45	1219.43	12.784	113.968		1219.43	113.968	10.6998
Vlinc_575	chrX	138742140	138848163		1384.05	1817.79	1056.04	1139.52	1028.46	1777.52	545.971	1009.97	352.264		1817.79	1009.97	1.79984
Vlinc_576	chrX	139624714	139702966		48.781	44.554	683.96	783.731	1893.24	35.817	18.491	51.138	1150.04		1893.24	1150.04	1.64624
Vlinc_577	chrY	2923030	2977944		6.695	8.168	447.946	542.253	14	44.979	11.679	300.434	137.279		542.253	300.434	1.8049
Vlinc_578	chrY	3002996	3056695		0.956	1.485	119.211	196.468	1.615	5.831	1.946	47.942	33.672		196.468	47.942	4.09804
Vlinc_579	chrY	11747532	11830698		653.287	914.833	363.655	358.644	655.848	1052.02	1799.47	348.376	217.575		1799.47	348.376	5.1653
Vlinc_580	chrY	19500059	19553950		11.478	8.168	48.166	223.617	12.385	902.92	13.625	127.844	341.903		902.92	341.903	2.64087
