# Supplementary material for: The majority of total nuclear-encoded non-ribosomal RNA in a human cell is 'dark matter' un-annotated RNA
Source: BMC Biol. 2010 Dec 21;8:149. doi: 10.1186/1741-7007-8-149 (PMC3022773; doi:10.1186/1741-7007-8-149)
Supplement: Additional File 5 — Table S4. Normalized expression levels of University of California Santa Cruz genes in each tissue. The total number of reads within each of the regions was normalized to 10 M non-ribosomal non-mitochondrial unique reads in each sample. [file 1741-7007-8-149-S5.xls]

## Sheet: knowngenes_expression_CHLA_Ewin
TableS4_ normalized expression levels of UCSC Genes in each tissue. The total number of reads within each regions was normalized to 10M non-ribosomal non-mitochondrial unique reads in each sample.
UCSC Genes Transcript ID	geneSymbol	CHLA-9	CHLA-10	Primary #2 tumor	Metastasis #2 tumor	Primary #3 tumor	Metastasis #4 tumor	K562	Liver	Brain
uc001aaa.2	BC032353	0	0	0	0	0	0	0	0	0
uc001aab.2	DKFZp434K1323	0	0	1.204	0.714	0	0.833	1.946	0	0
uc001aac.2	FLJ00038	0	0	1.204	0.714	0	0.833	1.946	0	0
uc001aae.2	DKFZp434K1323	0	0.743	3.612	0.714	0	0.833	3.893	0	0
uc001aaf.1	DKFZp434K1323	0	0	1.204	0.714	0	0.833	1.946	0	0
uc001aag.1	DKFZp686C24272	0	0	1.204	0.714	0	0.833	1.946	0	0
uc001aah.2	FLJ00038	0	0	0	0	0	0	0	0	0
uc001aai.1	DKFZp434K1323	0	0.743	2.408	0	0	0	1.946	0	0
uc001aak.1	F379	0	0	0	0	0	0	0	0	0
uc001aal.1	OR4F5	0	0	0	0	0	0	0	0	0
uc001aam.2	DQ580039	0	0	0	0	1.077	0	0	0	0
uc001aap.1	DQ600587	0	0	0	0	0	0	0	0	0
uc001aaq.1	DQ599874	0	0	0	0	0	0	0	0	0
uc001aar.1	DQ599768	0	0	0	0	0	0	0	0	0
uc001aas.1	DQ574670	0	0	0	0	0	0	0	0	0
uc001aat.1	DQ596298	0	0	0	0	0	0	0	0	0
uc001aau.1	DQ599768	0	0	0	0	0	0	0	0	0
uc001aav.2	DQ574721	0	0	0	0	0	0	0	0	0
uc001aaw.1	OR4F16	0	0	0	0	0	0	0	0	0
uc001aax.1	BC036251	0	0	0	0	0	0	0	0	0
uc001aay.1	BC036251	0	0	0	0	0	0	0	0	0
uc001aaz.1	BC018860	437.119	496.029	1449.8	1151.66	96.385	902.92	126.517	4001.53	9063.02
uc001aba.1	X64709	116.693	149.254	38.533	51.439	41.462	26.654	72.991	92.687	204.624
uc001abb.1	M37726	22.956	11.881	13.246	7.859	9.154	4.165	19.464	44.746	90.656
uc001abc.1	CR615613	901.019	1017.31	624.956	612.267	835.156	374.828	1518.21	1690.74	3066.77
uc001abd.1	OR4F16	0	0	0	0	0	0	0	0	0
uc001abe.2	DQ595736	0	1.485	0	0.714	1.615	0.833	2.92	0	0
uc001abg.1	DQ600587	0.956	0.743	0	0.714	0	0	4.866	0	0
uc001abh.1	DQ599872	0	0	0	0	0	0	0	0	0
uc001abi.1	DQ575786	0	0	0	0	0	0	0	0	0
uc001abj.1	DQ599874	0	0	0	0	0	0	0	0	0
uc001abk.1	DQ574670	0	0	0	0	0	0	0	0	0
uc001abl.1	DQ599872	0.956	0.743	1.204	1.429	0	0	2.92	3.196	0
uc001abm.2	AK310751	0	0	0	0	0	0	0	0	0
uc001abo.1	BC006361	8.608	8.168	10.837	5.715	1.615	4.165	31.143	3.196	7.771
uc001abp.1	LOC643837	11.478	13.366	2.408	7.144	6.462	4.998	12.652	9.588	15.541
uc001abq.1	LOC643837	7.652	11.881	2.408	5.001	4.846	3.332	10.705	6.392	10.361
uc001abr.1	LOC643837	18.173	20.792	8.429	9.288	7	8.33	26.277	15.981	25.902
uc001abs.1	AK091100	9.565	9.653	3.612	2.143	7	5.831	6.812	3.196	20.721
uc001abt.2	BC047940	1.913	1.485	0	0	0	0	0	0	0
uc001abu.1	AK056486	209.473	47.524	62.616	65.013	61.385	9.162	1.946	0	0
uc001abv.1	SAMD11	132.953	26.732	40.941	43.58	24.231	9.162	0	0	2.59
uc001abw.1	SAMD11	672.417	175.987	149.315	147.887	107.154	71.634	290.017	28.765	36.262
uc001abx.1	SAMD11	579.637	159.65	121.62	120.739	92.616	68.302	290.017	28.765	36.262
uc001aby.2	NOC2L	674.33	448.506	179.419	141.457	142.693	262.38	1276.85	111.864	158.001
uc001abz.2	NOC2L	719.285	499.742	236.014	160.032	157.231	287.368	1334.27	99.079	137.279
uc001aca.1	KLHL17	263.993	89.85	25.287	31.435	32.308	31.652	162.526	22.373	28.492
uc001acb.1	KLHL17	75.563	21.534	6.021	8.573	7	6.664	50.607	3.196	7.771
uc001acc.1	KLHL17	198.951	73.513	15.654	25.72	23.692	16.659	124.571	15.981	15.541
uc001acd.1	PLEKHN1	0	0.743	2.408	1.429	0	0	2.92	6.392	0
uc001ace.1	PLEKHN1	0	0.743	2.408	1.429	0	0	2.92	6.392	0
uc001acf.1	PLEKHN1	0	0.743	2.408	1.429	0	0	2.92	6.392	0
uc001acg.1	C1orf170	0	0.743	1.204	0	0.538	0	0.973	0	0
uc001ach.1	C1orf170	0	0.743	1.204	0	0.538	0	0.973	0	0
uc001aci.1	HES4	32.521	15.594	4.817	12.86	12.385	1.666	43.794	6.392	38.853
uc001acj.2	ISG15	34.434	119.552	33.716	41.437	37.692	21.657	27.25	105.472	12.951
uc001ack.1	AGRN	251.558	536.87	208.319	282.915	388.77	94.124	774.676	204.551	406.657
uc001acl.1	BC033949	1.913	2.228	1.204	0.714	0.538	0	21.411	3.196	5.18
uc001acm.2	C1orf159	46.868	54.207	18.062	13.574	26.923	31.652	92.455	9.588	23.312
uc001acn.2	C1orf159	55.477	68.315	21.675	16.432	40.923	36.65	121.651	9.588	28.492
uc001acp.2	C1orf159	46.868	54.949	19.266	13.574	26.923	35.817	94.401	9.588	28.492
uc001acr.2	UNQ2998	54.52	63.86	18.062	15.717	35	36.65	104.134	9.588	25.902
uc001acs.2	UNQ2998	54.52	63.86	18.062	15.717	35	36.65	104.134	9.588	25.902
uc001act.2	C1orf159	60.259	72.771	20.471	15.717	40.385	38.316	116.785	9.588	25.902
uc001acu.2	C1orf159	49.738	57.92	18.062	14.289	29.077	34.984	94.401	9.588	25.902
uc001acv.2	BC028014	0	0.743	0	0	0	0	0	0	0
uc001acw.1	CS444397	0	0	0	0	0	0	0	0	0
uc001acx.1	AK128833	0	0.743	0	0.714	0	0	0	0	0
uc001acy.1	TTLL10	0	0	0	0	0	0.833	0	0	2.59
uc001acz.1	TTLL10	0	0	0	0	0	0.833	0	0	2.59
uc001ada.1	TNFRSF18	0	0	2.408	2.858	1.077	0	0	0	2.59
uc001adb.1	TNFRSF18	0	0	6.021	5.001	1.615	0.833	0	0	5.18
uc001adc.1	TNFRSF18	0	0	6.021	5.001	1.615	0.833	0	0	5.18
uc001add.1	TNFRSF18	0	0	4.817	4.287	1.615	0.833	0	0	5.18
uc001ade.1	TNFRSF4	0.956	2.97	89.107	67.871	8.615	3.332	0.973	3.196	2.59
uc001adf.2	TNFRSF4	0.956	2.97	101.149	70.729	10.231	4.998	0.973	3.196	2.59
uc001adg.1	SDF4	219.994	299.251	155.336	161.461	109.308	129.108	299.749	217.335	116.558
uc001adh.2	SDF4	441.901	604.443	328.734	282.2	212.693	210.737	524.561	447.455	269.378
uc001adi.2	SDF4	442.858	605.186	328.734	282.915	213.231	210.737	528.453	447.455	269.378
uc001adj.1	SDF4	151.126	175.244	39.737	30.721	30.692	28.32	188.803	111.864	134.689
uc001adk.1	B3GALT6	521.29	409.893	172.194	100.02	105	99.121	144.035	35.157	101.017
uc001adl.1	FAM132A	1.913	0	3.612	2.858	11.308	0	3.893	3.196	5.18
uc001adm.1	UBE2J2	196.082	157.423	48.166	47.152	58.692	101.62	274.445	60.726	59.574
uc001adn.1	UBE2J2	235.298	193.065	81.883	67.156	87.77	139.936	305.588	99.079	77.705
uc001ado.1	UBE2J2	237.211	202.719	89.107	73.586	96.385	142.435	320.186	102.275	77.705
uc001adp.1	UBE2J2	237.211	202.719	89.107	73.586	95.846	142.435	320.186	102.275	77.705
uc001adq.1	UBE2J2	241.993	207.174	89.107	73.586	97.462	145.767	325.052	102.275	80.295
uc001adr.1	UBE2J2	206.603	178.214	81.883	68.585	85.077	130.773	284.178	89.491	77.705
uc001ads.1	UBE2J2	239.124	202.719	89.107	73.586	96.385	143.268	323.106	102.275	77.705
uc001adt.1	SCNN1D	40.173	41.583	26.491	27.863	33.385	22.49	12.652	9.588	54.394
uc001adu.1	SCNN1D	39.216	41.583	26.491	27.863	31.769	22.49	11.679	9.588	54.394
uc001adv.1	SCNN1D	33.477	34.158	21.675	25.72	29.077	19.991	9.732	3.196	46.623
uc001adw.1	SCNN1D	34.434	34.158	21.675	25.72	30.692	19.991	10.705	3.196	46.623
uc001adx.2	SCNN1D	33.477	33.415	21.675	25.005	28	19.158	9.732	3.196	46.623
uc001ady.1	ACAP3	188.43	187.867	62.616	56.44	67.308	74.966	111.919	31.961	264.198
uc001adz.1	ACAP3	234.342	215.342	77.066	70.729	82.385	84.128	145.982	41.549	336.723
uc001aea.1	ACAP3	295.557	249.5	102.353	89.304	100.693	115.78	184.91	54.334	476.592
uc001aeb.1	ACAP3	267.819	244.302	87.903	79.302	91.539	102.453	165.446	44.746	388.526
uc001aec.1	KIAA1716	112.867	92.82	43.35	32.864	43.616	38.316	97.321	22.373	150.23
uc001aed.1	PUSL1	70.781	46.039	24.083	21.433	23.154	29.153	89.535	6.392	18.131
uc001aee.1	CPSF3L	374.946	421.031	249.26	177.893	223.462	205.739	492.445	105.472	222.755
uc001aef.1	DKFZp434A1923	375.903	423.259	250.464	180.751	226.155	209.071	493.418	105.472	222.755
uc001aeg.1	CPSF3L	367.294	401.724	250.464	174.321	227.77	209.904	484.659	102.275	220.165
uc001aeh.1	CPSF3L	287.905	334.152	202.298	137.885	186.847	167.423	388.311	92.687	189.083
uc001aei.1	CPSF3L	259.21	294.053	178.215	125.74	175.539	156.595	363.008	76.707	181.312
uc001aej.1	DKFZp434A1923	276.427	321.528	196.277	127.883	175.001	161.593	370.793	92.687	186.493
uc001aek.1	DKFZp434A1923	261.123	297.766	179.419	130.026	176.077	158.261	371.767	76.707	186.493
uc001ael.1	DKFZp434A1923	197.995	196.036	144.499	105.021	100.693	102.453	234.544	47.942	85.476
uc001aem.1	CPSF3L	185.56	190.095	134.865	95.734	93.154	94.957	222.865	47.942	85.476
uc001aen.1	DKFZp434A1923	202.777	201.234	149.315	110.022	103.923	109.95	246.222	47.942	88.066
uc001aeo.1	GLTPD1	105.215	119.552	63.82	55.726	49.539	31.652	75.91	99.079	103.607
uc001aep.1	TAS1R3	6.695	14.109	3.612	4.287	4.846	3.332	13.625	6.392	7.771
uc001aeq.1	DVL1	159.735	145.542	96.332	70.729	72.154	104.952	338.677	86.295	202.034
uc001aer.2	DVL1	218.081	204.204	137.274	106.45	110.923	158.261	470.061	115.06	277.149
uc001aeu.1	DVL1	200.864	180.442	120.415	92.876	102.846	147.432	454.489	118.256	261.608
uc001aev.1	UNQ662	115.736	112.869	428.679	205.042	157.77	24.989	38.928	22.373	59.574
uc001aew.1	MXRA8	227.646	204.946	986.203	433.659	307.463	49.144	68.125	35.157	82.886
uc001aex.2	MXRA8	219.994	188.61	892.279	396.509	276.232	47.478	62.285	28.765	72.525
uc001aey.2	MXRA8	219.994	188.61	892.279	396.509	275.693	47.478	62.285	28.765	72.525
uc001aez.1	MXRA8	207.56	189.353	922.383	405.082	285.386	44.979	63.259	35.157	80.295
uc001afa.1	MXRA8	202.777	190.838	785.109	362.216	274.616	49.144	60.339	35.157	85.476
uc001afb.1	AURKAIP1	205.647	213.857	74.658	67.156	62.462	109.95	411.668	210.943	152.82
uc001afc.2	AURKAIP1	247.732	261.381	150.519	93.59	79.693	146.6	459.356	239.708	165.771
uc001afd.2	AURKAIP1	246.776	267.321	139.682	94.305	78.616	137.437	509.962	262.081	176.132
uc001afe.1	FLJ00183	1304.66	1004.68	269.731	255.766	369.924	316.522	537.212	242.904	214.984
uc001aff.1	CCNL2	1879.52	1365.57	399.779	391.508	556.771	464.787	758.131	383.533	308.231
uc001afg.1	CCNL2	1186.06	947.505	220.36	190.039	300.462	251.551	493.418	226.924	207.214
uc001afh.1	CCNL2	2430.46	1741.3	630.977	524.392	749.002	675.524	937.202	495.397	383.346
uc001afi.1	CCNL2	1440.48	1095.28	384.125	277.199	415.155	392.32	562.516	284.454	238.296
uc001afj.1	CCNL2	1440.48	1095.28	385.33	277.199	415.155	392.32	562.516	284.454	238.296
uc001afk.1	CCNL2	1859.43	1384.87	502.133	387.936	562.156	525.593	718.23	361.16	290.099
uc001afl.1	FLJ00183	862.759	634.145	221.565	195.754	269.77	239.89	309.481	169.394	132.099
uc001afm.1	LOC148413	172.169	150.739	61.412	52.868	66.231	37.483	154.741	79.903	72.525
uc001afn.1	CR595843	174.082	208.659	54.187	50.01	57.616	44.979	195.615	108.668	88.066
uc001afo.2	MRPL20	326.165	340.835	207.115	136.456	96.385	156.595	367.874	191.767	163.181
uc001afp.2	hCG_20426	0.956	1.485	34.92	22.147	14.539	0	0	3.196	41.443
uc001afq.2	hCG_20426	0.956	1.485	34.92	22.147	15.077	0	0	3.196	41.443
uc001afr.1	VWA1	13.391	14.109	52.983	73.586	18.846	21.657	23.357	230.12	261.608
uc001afs.1	VWA1	15.304	16.336	59.004	87.161	21	24.156	27.25	258.885	305.64
uc001aft.1	ATAD3C	1.913	2.228	1.204	2.858	1.615	4.998	0.973	15.981	0
uc001afu.1	ATAD3C	0.956	1.485	2.408	3.572	3.231	1.666	0	12.784	0
uc001afv.1	ATAD3B	123.388	132.176	18.062	19.29	23.692	54.975	175.178	28.765	46.623
uc001afw.1	ATAD3B	88.954	109.156	32.512	50.01	37.692	176.586	209.24	9.588	31.082
uc001afx.1	ATAD3B	181.734	212.372	42.145	63.584	54.923	210.737	309.481	28.765	67.345
uc001afy.1	ATAD3B	85.128	92.077	16.858	11.431	14.539	30.819	111.919	19.177	23.312
uc001afz.1	ATAD3A	147.3	136.631	49.37	21.433	44.154	64.137	300.722	51.138	41.443
uc001aga.1	ATAD3A	147.3	136.631	49.37	21.433	43.616	63.304	299.749	51.138	41.443
uc001agb.1	ATAD3A	140.605	129.948	43.35	20.718	41.462	58.307	279.312	47.942	38.853
uc001agc.1	AX747755	56.433	59.405	15.654	10.716	17.231	31.652	97.321	15.981	18.131
uc001agd.1	SSU72	624.592	665.333	384.125	235.762	137.847	280.705	617.016	188.57	264.198
uc001age.1	SSU72	384.511	320.786	282.976	194.325	171.231	216.567	433.079	185.374	165.771
uc001agf.1	AK094692	0.956	0	0	1.429	0.538	0	1.946	0	10.361
uc001agg.1	MIB2	88.954	170.789	68.637	75.73	82.923	173.254	82.723	60.726	168.361
uc001agh.1	MIB2	87.998	170.789	68.637	75.015	82.385	172.421	81.75	60.726	168.361
uc001agi.1	MIB2	87.998	170.789	68.637	75.015	82.385	171.588	82.723	60.726	168.361
uc001agj.1	DKFZp434A0311	82.259	159.65	62.616	70.014	77.539	161.593	78.83	60.726	145.05
uc001agk.1	MIB2	73.65	142.571	60.208	66.442	72.693	165.757	74.937	54.334	132.099
uc001agl.1	MIB2	77.476	149.254	59.004	68.585	72.154	109.95	72.018	54.334	137.279
uc001agm.1	MIB2	67.911	138.859	55.391	65.728	68.923	157.428	65.205	51.138	124.328
uc001agn.1	MIB2	62.172	129.948	50.575	45.009	56.539	132.439	60.339	57.53	126.919
uc001ago.1	DKFZp434A0311	15.304	29.702	13.246	10.716	12.923	74.133	4.866	12.784	25.902
uc001agp.1	MMP23B	0	1.485	0	0.714	0	4.165	0	0	0
uc001agq.1	mifr-2	0	1.485	0	0.714	0	4.165	0	0	0
uc001agr.1	mifr-1	0	0	0	0	0	0	0	0	0
uc001ags.1	CDC2L1	34.434	34.9	25.287	23.576	30.154	22.49	54.5	15.981	23.312
uc001agt.1	CDC2L1	34.434	34.9	25.287	23.576	30.154	22.49	54.5	15.981	23.312
uc001agv.1	CDC2L1	56.433	51.979	42.145	39.294	43.077	36.65	78.83	15.981	28.492
uc001agw.1	CDC2L1	54.52	49.751	40.941	39.294	43.077	34.151	77.857	15.981	28.492
uc001agx.1	CDC2L1	54.52	49.751	40.941	39.294	43.077	34.151	77.857	15.981	28.492
uc001agy.1	CDC2L1	54.52	49.751	40.941	39.294	43.077	34.151	77.857	15.981	28.492
uc001agz.1	CDC2L1	56.433	51.979	42.145	39.294	43.077	36.65	78.83	15.981	28.492
uc001aha.1	CDC2L1	56.433	51.979	42.145	39.294	43.077	36.65	78.83	15.981	28.492
uc001ahb.2	CDC2L1	0	0	0	0	0	0	0	0	0
uc001ahc.1	CDC2L1	8.608	8.911	13.246	7.144	15.615	11.661	28.223	6.392	10.361
uc001ahe.2	KIAA0447	364.425	328.954	210.727	185.038	185.231	149.098	259.847	83.099	214.984
uc001ahf.2	LOC728661	373.99	332.666	219.156	193.611	186.308	154.096	254.981	73.51	217.575
uc001ahg.2	LOC728661	373.99	332.666	219.156	193.611	186.308	154.096	254.981	73.51	217.575
uc001ahh.2	LOC728661	372.077	329.696	214.34	190.039	185.77	150.764	254.008	73.51	220.165
uc001ahi.1	MMP21/22B	0	0	0	0	0	0	0	0	0
uc001ahj.2	CDC2L2	26.782	21.534	3.612	10.002	7	9.995	29.196	9.588	7.771
uc001aht.1	CDC2L2	21.043	19.307	13.246	11.431	12.385	16.659	37.955	3.196	12.951
uc001ahu.1	CDC2L2	21.043	19.307	13.246	11.431	12.385	16.659	37.955	3.196	12.951
uc001ahv.1	CDC2L2	21.999	21.534	13.246	11.431	12.385	18.325	38.928	3.196	12.951
uc001ahw.1	CDC2L2	21.999	21.534	13.246	11.431	12.385	18.325	38.928	3.196	12.951
uc001ahx.1	AK097814	44.955	31.187	38.533	28.577	38.231	8.33	29.196	3.196	31.082
uc001ahy.2	SLC35E2	29.651	15.594	6.021	10.716	7.538	0	5.839	6.392	7.771
uc001ahz.2	SLC35E2	27.738	15.594	4.817	10.002	7	0	4.866	6.392	7.771
uc001aia.1	AK309762	118.606	74.998	79.474	52.868	102.846	39.982	48.661	9.588	31.082
uc001aib.1	SLC35E2	45.912	35.643	15.654	17.146	14.539	6.664	18.491	3.196	15.541
uc001aic.1	NADK	433.293	348.26	282.976	155.031	171.77	162.426	379.552	287.65	119.148
uc001aid.2	NADK	383.555	310.39	204.706	121.453	148.616	139.936	344.517	255.689	106.197
uc001aie.1	NADK	385.468	317.073	208.319	124.311	152.924	140.769	350.356	258.885	111.377
uc001aif.1	GNB1	3613.64	3418	2292.71	1345.99	1385.47	2223.15	1857.86	661.594	2932.08
uc001aig.1	CR606168	4.782	7.426	10.837	11.431	9.154	6.664	0	0	0
uc001aih.1	CALML6	1.913	2.228	1.204	1.429	1.077	0.833	0	0	0
uc001aii.1	TMEM52	9.565	2.97	7.225	2.143	2.692	0	17.518	9.588	2.59
uc001aij.1	TMEM52	5.739	2.228	9.633	5.715	4.308	0	18.491	12.784	2.59
uc001aik.1	C1orf222	0	0	0	0	0	0.833	0.973	3.196	0
uc001ail.1	C1orf222	0	0	0	0	0	0.833	0.973	3.196	0
uc001aim.1	KIAA1751	0	0	1.204	0.714	1.615	0	0.973	3.196	31.082
uc001ain.1	KIAA1751	0.956	0	1.204	0	0.538	0.833	0	3.196	2.59
uc001aio.1	AK054708	0	2.228	1.204	4.287	6.462	0	0.973	0	0
uc001aip.2	GABRD	1.913	0.743	8.429	5.715	4.846	4.998	0.973	6.392	282.329
uc001aiq.1	PRKCZ	35.39	36.385	27.696	78.587	70.539	14.993	14.598	31.961	458.461
uc001air.1	PRKCZ	36.347	39.356	21.675	67.156	76.462	13.327	12.652	22.373	528.395
uc001ais.1	PRKCZ	35.39	36.385	21.675	69.3	68.385	13.327	12.652	22.373	458.461
uc001ait.1	PRKCZ	27.738	26.732	15.654	50.725	43.077	13.327	11.679	19.177	256.427
uc001aiu.1	AX747530	6.695	11.138	6.021	7.144	10.769	6.664	11.679	12.784	28.492
uc001aiv.1	FP7162	115.736	79.454	84.291	77.159	78.077	95.789	87.589	41.549	150.23
uc001aiw.1	C1orf86	111.91	74.998	81.883	75.015	75.923	94.124	79.803	41.549	150.23
uc001aix.1	FP7162	65.042	52.722	39.737	49.296	45.769	42.481	39.902	35.157	142.46
uc001aiy.1	C1orf86	74.607	40.841	75.862	42.866	43.077	52.476	66.178	41.549	20.721
uc001aiz.1	BC018779	36.347	20.792	20.471	11.431	24.769	19.991	37.955	19.177	5.18
uc001aja.2	SKI	673.373	499	792.334	757.297	731.233	458.957	383.445	233.316	678.625
uc001ajb.1	MORN1	41.129	43.811	45.758	34.293	20.462	29.986	18.491	15.981	28.492
uc001ajc.2	NM_001127577	18.173	17.079	13.246	7.859	7.538	4.165	1.946	0	12.951
uc001ajd.1	MORN1	41.129	44.554	46.962	35.007	22.077	31.652	19.464	15.981	20.721
uc001aje.1	RER1	552.855	608.898	422.658	345.785	291.309	350.673	587.819	620.045	331.542
uc001ajf.1	RER1	555.724	611.126	423.863	346.499	292.924	353.172	594.632	626.437	334.132
uc001ajg.1	PEX10	296.514	327.469	166.173	100.735	98.539	95.789	107.053	121.452	145.05
uc001ajh.1	PEX10	296.514	325.983	166.173	100.735	98	95.789	107.053	121.452	142.46
uc001aji.1	PLCH2	0.956	1.485	0	3.572	0	1.666	1.946	12.784	220.165
uc001ajj.1	PLCH2	0.956	2.97	0	2.858	0	2.499	2.92	12.784	212.394
uc001ajk.1	PLCH2	0.956	2.97	0	5.001	0	3.332	2.92	15.981	217.575
uc001ajl.1	PLCH2	0.956	0.743	0	0.714	0	0.833	1.946	6.392	69.935
uc001ajm.1	PANK4	131.996	137.373	79.474	66.442	78.616	70.801	234.544	57.53	106.197
uc001ajn.1	HES5	19.13	12.624	18.062	8.573	8.077	21.657	4.866	38.353	59.574
uc001ajo.1	AK021767	0	0.743	0	2.143	1.077	0	0	3.196	0
uc001ajp.1	BC114357	0	0.743	0	2.143	1.077	0	0	3.196	0
uc001ajq.1	CR749717	0	0.743	0	2.143	1.077	0	0	3.196	0
uc001ajr.1	TNFRSF14	1.913	11.881	75.862	75.015	29.077	2.499	0.973	92.687	33.672
uc001ajs.1	TNFRSF14	1.913	11.138	65.024	65.728	26.923	2.499	0.973	86.295	28.492
uc001ajt.1	TNFRSF14	0.956	13.366	95.128	114.309	40.923	4.998	2.92	131.04	49.213
uc001aju.1	C1orf93	144.431	236.876	160.153	78.587	86.154	74.133	94.401	31.961	261.608
uc001ajv.1	C1orf93	144.431	236.876	160.153	78.587	86.154	74.133	95.375	31.961	261.608
uc001ajw.1	C1orf93	144.431	234.649	160.153	78.587	85.616	72.467	93.428	31.961	261.608
uc001ajx.1	C1orf93	138.692	222.025	150.519	76.444	85.077	71.634	87.589	31.961	233.116
uc001ajy.1	MMEL1	16.26	31.93	39.737	15.717	15.615	14.16	10.705	3.196	44.033
uc001ajz.1	ACTRT2	0	0	0	0	0	0	0	0	0
uc001aka.1	DKFZp761G0122	0	0	0	4.287	0	0.833	0	0	56.984
uc001akb.1	AL832943	0	0	0	5.715	0	0.833	0	0	88.066
uc001akc.1	PRDM16	3.826	3.713	0	40.723	2.154	0.833	0	0	85.476
uc001akd.1	PRDM16	3.826	3.713	0	40.723	2.154	0.833	0	0	85.476
uc001ake.1	PRDM16	3.826	3.713	0	40.723	2.154	0.833	0	0	85.476
uc001akf.1	PRDM16	3.826	3.713	0	40.723	2.154	0.833	0	0	85.476
uc001akg.2	ARHGEF16	1.913	1.485	0	9.288	1.615	0	5.839	19.177	7.771
uc001aki.1	ARHGEF16	0	0.743	0	6.43	1.615	0	2.92	19.177	5.18
uc001akj.1	ARHGEF16	0	1.485	0	6.43	1.615	0	2.92	19.177	5.18
uc001akk.1	MEGF6	221.907	146.284	52.983	72.872	103.923	22.49	3.893	22.373	25.902
uc001akl.1	MEGF6	233.385	155.195	52.983	80.731	124.385	24.156	2.92	22.373	25.902
uc001akm.1	TPRG1L	159.735	196.036	178.215	126.454	74.846	90.792	90.509	479.416	468.821
uc001akn.2	WDR8	124.344	86.879	42.145	29.292	43.077	64.97	138.196	19.177	25.902
uc001ako.1	WDR8	114.78	80.939	39.737	27.148	40.385	58.307	133.33	15.981	23.312
uc001akp.2	TP73	27.738	3.713	14.45	7.144	9.154	3.332	19.464	0	7.771
uc001akq.1	TP73	21.043	3.713	10.837	4.287	5.385	1.666	10.705	0	7.771
uc001akr.2	TP73	23.912	3.713	14.45	6.43	8.615	3.332	19.464	0	7.771
uc001aks.2	TP73	22.956	3.713	13.246	5.001	8.615	3.332	18.491	0	7.771
uc001akt.2	DKFZp434N0450	173.126	155.937	102.353	70.014	66.231	69.135	177.124	41.549	51.803
uc001akv.1	CCDC27	0.956	0.743	0	0.714	0	0.833	3.893	0	2.59
uc001akw.2	LOC388588	1.913	0.743	0	5.001	1.077	0.833	96.348	6.392	5.18
uc001akx.1	LRRC47	643.722	611.126	244.443	163.605	168.539	264.046	493.418	220.531	357.444
uc001aky.1	KIAA0562	296.514	350.488	210.727	174.321	154	192.412	292.936	131.04	240.886
uc001akz.2	KIAA0562	163.561	196.036	105.966	101.449	73.231	112.449	184.91	67.118	98.427
uc001ala.1	DFFB	16.26	14.109	6.021	9.288	7	9.162	8.759	0	5.18
uc001alb.1	CAD	79.389	69.058	24.083	23.576	34.462	46.645	71.044	12.784	23.312
uc001alc.1	DFFB	79.389	69.058	24.083	23.576	34.462	46.645	70.071	12.784	23.312
uc001ald.1	DFFB	80.346	69.058	24.083	23.576	35	47.478	70.071	12.784	23.312
uc001ale.1	CAD	79.389	69.058	24.083	23.576	34.462	47.478	72.018	12.784	25.902
uc001alf.1	C1orf174	192.256	147.027	75.862	72.872	60.846	135.771	211.187	63.922	75.115
uc001alg.1	BC016994	1.913	0.743	3.612	0	1.077	3.332	6.812	0	0
uc001alh.2	BC062787	2.869	0.743	2.408	0	0.538	1.666	2.92	0	0
uc001ali.1	AK124708	0	0	1.204	0	0	1.666	0	6.392	0
uc001alj.1	AX748168	0	0	0	0	0	0	0	0	0
uc001alk.1	BC128214	0	0	0	0	0	0	0	0	0
uc001all.1	AX748168	0	0	0	0	0	0	0	0	0
uc001alm.1	AJAP1	2.869	5.94	2.408	2.143	0.538	5.831	0.973	0	82.886
uc001aln.1	AJAP1	5.739	9.653	7.225	2.858	2.154	10.828	1.946	0	158.001
uc001alo.2	BC037321	0	1.485	1.204	0	0	0.833	0	0	139.869
uc001alp.1	AK125078	0	0.743	0	0	0	1.666	0	0	0
uc001alq.1	NPHP4	127.214	121.78	65.024	43.58	84	95.789	110.946	9.588	139.869
uc001alr.1	NPHP4	43.042	55.692	26.491	10.716	33.923	39.982	36.009	6.392	56.984
uc001als.1	KIAA0673	89.911	78.711	50.575	37.865	59.769	64.97	85.643	3.196	101.017
uc001alt.1	KIAA0673	65.998	61.632	44.554	25.72	50.077	53.309	66.178	0	80.295
uc001alu.2	KCNAB2	6.695	28.96	18.062	25.72	23.154	9.162	14.598	19.177	246.066
uc001alv.1	KCNAB2	28.695	63.118	24.083	77.873	56.539	25.822	32.116	51.138	714.888
uc001alw.1	KCNAB2	27.738	63.118	24.083	77.159	56.539	25.822	32.116	51.138	707.117
uc001alx.1	KCNAB2	27.738	61.632	19.266	70.729	54.385	26.654	33.089	51.138	720.068
uc001aly.1	KCNAB2	25.825	61.632	19.266	68.585	52.769	24.989	34.062	47.942	676.035
uc001alz.1	CHD5	6.695	3.713	1.204	0	3.231	0	3.893	3.196	637.183
uc001ama.1	KIAA0444	11.478	3.713	1.204	1.429	4.308	0	5.839	3.196	802.954
uc001amb.1	CHD5	18.173	9.653	3.612	2.143	5.923	1.666	7.786	3.196	1162.99
uc001amc.1	KIAA0444	8.608	0.743	1.204	0.714	2.692	0	1.946	0	427.379
uc001amd.1	RPL22	840.76	693.55	1104.21	590.12	451.771	482.279	861.292	281.258	207.214
uc001ame.1	RPL22	840.76	693.55	1104.21	590.12	451.771	482.279	861.292	281.258	207.214
uc001amf.1	RNF207	0.956	3.713	0	2.858	1.615	0.833	30.17	19.177	5.18
uc001amg.1	RNF207	20.086	22.277	9.633	22.147	15.615	7.497	93.428	25.569	31.082
uc001amh.2	RNF207	1.913	5.94	4.817	6.43	4.308	0.833	48.661	9.588	18.131
uc001amj.1	RNF207	5.739	11.138	7.225	10.716	5.385	0	49.634	15.981	23.312
uc001amk.1	ICMT	1083.71	930.427	459.987	387.221	331.155	433.135	574.194	172.59	354.854
uc001aml.1	PCCMT	1086.58	931.912	459.987	387.221	333.309	433.135	578.087	175.786	357.444
uc001amm.2	C1orf211	2.869	2.228	0	0.714	0.538	0.833	0.973	0	0
uc001amo.1	GPR153	247.732	214.6	275.751	142.886	208.924	129.108	2.92	79.903	54.394
uc001amp.1	GPR153	203.734	174.501	233.606	93.59	162.077	96.622	4.866	79.903	51.803
uc001amq.1	ACOT7	219.038	325.241	67.433	61.441	79.154	140.769	192.696	31.961	308.231
uc001amr.1	ACOT7	219.994	316.33	67.433	60.012	77	140.769	193.669	31.961	308.231
uc001ams.1	ACOT7	219.038	318.558	67.433	61.441	93.154	143.268	194.642	31.961	310.821
uc001amt.1	ACOT7	252.515	356.428	101.149	90.018	88.846	183.249	223.838	38.353	362.624
uc001amu.1	BACH	252.515	356.428	101.149	90.018	89.385	184.082	223.838	38.353	362.624
uc001amv.1	BACH	252.515	356.428	101.149	90.018	88.846	183.249	223.838	38.353	362.624
uc001amw.2	HES2	0	0	0	0	0	1.666	0	0	0
uc001amx.1	HES2	0.956	0.743	2.408	5.715	0	0.833	0.973	0	0
uc001amy.1	ESPN	10.521	13.366	10.837	8.573	12.385	10.828	35.036	201.355	15.541
uc001amz.1	ESPN	10.521	13.366	9.633	7.859	10.231	8.33	19.464	194.963	15.541
uc001ana.1	TNFRSF25	3.826	12.624	3.612	6.43	22.615	17.492	0.973	6.392	12.951
uc001anb.1	TNFRSF25	6.695	16.336	3.612	12.145	36.077	24.989	0.973	6.392	23.312
uc001anc.1	TNFRSF25	6.695	16.336	3.612	10.002	31.769	24.989	0.973	6.392	18.131
uc001and.1	TNFRSF25	6.695	15.594	3.612	6.43	30.154	21.657	0.973	6.392	15.541
uc001ane.1	TNFRSF25	6.695	17.821	3.612	12.145	36.616	24.989	0.973	6.392	25.902
uc001anf.1	TNFRSF25	6.695	17.821	3.612	10.002	32.308	24.989	0.973	6.392	20.721
uc001ang.1	TNFRSF25	6.695	17.079	3.612	8.573	35	21.657	0.973	6.392	23.312
uc001anh.1	TNFRSF25	6.695	17.821	3.612	12.145	37.154	24.989	0.973	6.392	25.902
uc001ani.1	TNFRSF25	8.608	8.911	0	7.144	18.308	14.16	0.973	3.196	18.131
uc001anj.1	PLEKHG5	40.173	80.939	14.45	22.147	107.693	60.805	2.92	15.981	121.738
uc001ank.1	PLEKHG5	55.477	102.473	21.675	30.006	146.462	82.462	3.893	15.981	170.951
uc001anl.1	PLEKHG5	55.477	100.988	20.471	30.006	144.847	81.629	3.893	15.981	170.951
uc001anm.1	PLEKHG5	55.477	101.731	20.471	30.006	145.385	81.629	3.893	15.981	170.951
uc001ann.1	PLEKHG5	56.433	102.473	20.471	30.006	147.539	82.462	3.893	15.981	170.951
uc001ano.1	PLEKHG5	57.39	103.958	20.471	31.435	152.924	84.128	3.893	15.981	170.951
uc001anp.1	PLEKHG5	56.433	102.473	20.471	30.006	148.616	88.293	3.893	15.981	173.542
uc001anq.1	PLEKHG5	40.173	85.394	16.858	25.005	121.693	76.632	3.893	15.981	152.82
uc001anr.1	KIAA0720	28.695	44.554	10.837	12.145	59.769	36.65	0	6.392	67.345
uc001ans.1	NOL9	292.688	276.232	204.706	142.172	172.847	188.247	472.98	70.314	134.689
uc001ant.1	TAS1R1	4.782	3.713	1.204	0.714	1.077	0.833	3.893	0	0
uc001anu.1	TAS1R1	4.782	3.713	1.204	0.714	1.077	0.833	3.893	0	0
uc001anv.1	TAS1R1	0.956	2.228	0	0.714	1.077	0.833	2.92	0	0
uc001anw.1	TAS1R1	4.782	3.713	1.204	0.714	1.077	0.833	3.893	0	0
uc001anx.1	ZBTB48	114.78	79.454	61.412	45.009	49	50.81	124.571	86.295	46.623
uc001any.1	pp9964	77.476	59.405	42.145	32.149	35	25.822	91.482	57.53	31.082
uc001anz.1	KLHL21	363.468	617.067	351.613	212.186	175.539	157.428	407.775	163.002	261.608
uc001aoa.1	KLHL21	338.6	582.166	331.143	192.896	151.847	149.931	367.874	143.825	235.706
uc001aob.2	PHF13	372.077	298.509	228.789	144.315	214.847	201.574	255.954	73.51	64.754
uc001aoc.2	THAP3	38.26	35.643	55.391	27.863	33.385	43.313	52.553	22.373	28.492
uc001aod.2	THAP3	38.26	35.643	55.391	27.863	33.385	43.313	49.634	22.373	28.492
uc001aoe.1	THAP3	226.69	169.303	107.17	72.872	77.539	96.622	217.999	47.942	101.017
uc001aof.1	DNAJC11	778.588	592.562	210.727	157.889	141.077	221.565	726.015	143.825	303.05
uc001aog.1	DNAJC11	736.502	556.177	195.073	145.744	134.616	208.238	691.953	127.844	287.509
uc001aoh.2	KIAA0833	122.431	126.978	55.391	45.009	38.769	94.957	123.598	73.51	77.705
uc001aoi.1	CAMTA1	131.996	121.037	68.637	67.156	61.385	229.062	96.348	83.099	551.707
uc001aoj.1	CAMTA1	30.608	17.821	9.633	24.291	18.846	140.769	7.786	9.588	323.772
uc001aok.2	CAMTA1	31.564	18.564	9.633	23.576	18.846	144.101	7.786	9.588	347.083
uc001aol.1	VAMP3	347.208	528.702	596.057	486.527	227.77	399.817	270.553	207.747	284.919
uc001aom.1	VAMP3	21.043	43.811	42.145	50.725	19.923	48.311	26.277	19.177	23.312
uc001aon.2	PER3	24.869	7.426	18.062	14.289	7.538	9.995	12.652	156.609	111.377
uc001aoo.1	PER3	113.823	37.128	51.779	72.872	53.846	511.432	336.731	552.927	461.051
uc001aop.1	PER3	113.823	37.128	52.983	73.586	53.846	515.597	338.677	556.123	461.051
uc001aoq.2	UTS2	63.129	11.138	20.471	13.574	6.462	346.508	75.91	92.687	62.164
uc001aor.1	UTS2	65.998	13.366	16.858	2.858	0	264.046	0	0	0
uc001aos.1	UTS2	33.477	6.683	3.612	2.143	0	97.455	0	0	0
uc001aot.1	TNFRSF9	0	0	3.612	9.288	0.538	4.165	1.946	3.196	0
uc001aou.2	PARK7	862.759	958.644	332.347	222.188	162.616	349.84	883.675	335.591	344.493
uc001aov.2	dj-1	810.152	904.437	304.651	203.613	145.385	317.355	830.149	310.023	318.591
uc001aow.2	PARK7	598.766	649.739	254.077	168.606	109.308	225.73	605.337	223.728	246.066
uc001aox.2	PARK7	884.759	988.346	351.613	235.048	168.001	361.501	908.006	348.376	360.034
uc001aoy.1	AX747125	239.124	275.489	87.903	61.441	54.385	127.442	266.66	95.883	113.968
uc001aoz.1	ERRFI1	377.816	188.61	175.807	145.029	174.462	205.739	11.679	1064.3	160.591
uc001apa.1	Mig-6	157.822	97.275	110.782	102.878	111.462	129.108	4.866	632.829	75.115
uc001apb.1	SLC45A1	7.652	11.138	3.612	0.714	12.923	4.165	0	0	59.574
uc001apc.1	SLC45A1	4.782	7.426	0	0.714	10.231	2.499	0	0	49.213
uc001apd.1	RERE	439.032	382.418	1488.34	871.606	1980.47	995.378	201.455	201.355	476.592
uc001ape.1	RERE	671.46	634.888	2110.88	1240.25	2694.47	1459.33	313.374	233.316	792.593
uc001apf.1	RERE	670.504	634.888	2110.88	1238.11	2689.09	1455.17	304.615	233.316	784.823
uc001apg.1	DKFZp566H0824	2.869	6.683	12.042	7.144	14.539	8.33	3.893	0	20.721
uc001aph.1	KIAA0458	223.82	256.183	609.302	342.212	653.156	433.968	97.321	41.549	284.919
uc001api.1	ENO1	3729.38	4675.15	1847.17	1008.78	906.772	1728.38	10589.5	1208.13	1507.48
uc001apj.1	ENO1	4796.83	5961.26	3250.01	1698.92	1334.31	2809.55	13453.7	1566.09	1921.91
uc001apk.1	ENO1	4796.83	5960.52	3250.01	1698.92	1333.23	2808.71	13447.8	1566.09	1921.91
uc001apl.1	DKFZp666C036	4766.22	5916.71	3215.09	1681.06	1312.77	2787.06	13354.4	1546.92	1903.78
uc001apm.1	CA6	0	0	0	0	0.538	0	0	0	0
uc001apo.1	SLC2A5	1.913	1.485	10.837	12.86	0.538	2.499	0	0	54.394
uc001app.2	SLC2A5	1.913	0	8.429	7.144	0.538	1.666	0	3.196	31.082
uc001apq.1	GPR157	6.695	6.683	10.837	5.715	1.615	7.497	0	12.784	0
uc001apr.2	GPR157	6.695	6.683	9.633	10.716	1.615	7.497	0	6.392	2.59
uc001aps.2	GPR157	9.565	3.713	8.429	5.001	1.077	5.831	1.946	6.392	5.18
uc001apt.1	H6PD	460.075	433.655	669.51	580.118	388.232	235.725	53.527	1725.9	259.017
uc001apu.1	SPSB1	37.303	20.792	26.491	26.434	12.923	49.977	1.946	102.275	77.705
uc001apv.1	SPSB1	36.347	20.792	27.696	26.434	12.385	48.311	0.973	99.079	77.705
uc001apw.1	SLC25A33	21.043	42.326	15.654	14.289	15.077	24.156	49.634	15.981	28.492
uc001apx.1	SLC25A33	21.999	43.068	15.654	14.289	16.154	24.156	50.607	15.981	28.492
uc001apy.1	TMEM201	82.259	80.196	37.329	32.149	60.846	51.643	97.321	22.373	64.754
uc001apz.1	RP13-15M17.2	77.476	80.196	34.92	22.147	75.385	83.295	116.785	15.981	44.033
uc001aqa.2	PIK3CD	7.652	5.94	8.429	15.717	3.769	3.332	15.571	3.196	5.18
uc001aqb.2	PIK3CD	57.39	101.731	92.72	127.169	38.231	36.65	175.178	51.138	163.181
uc001aqc.2	C1orf200	0.956	0.743	1.204	2.143	0.538	0	0.973	3.196	10.361
uc001aqd.1	CR604408	7.652	10.396	12.042	11.431	10.231	9.995	31.143	0	0
uc001aqe.2	PIK3CD	55.477	97.275	85.495	112.166	36.616	34.151	164.473	41.549	152.82
uc001aqf.1	KIAA0911	258.254	386.873	290.201	175.75	318.232	264.879	109	54.334	1994.43
uc001aqg.1	CLSTN1	483.03	705.431	576.79	391.508	651.541	578.902	204.374	118.256	3543.36
uc001aqh.1	CLSTN1	543.29	803.449	789.926	510.818	828.695	738.828	236.49	153.413	4001.82
uc001aqi.1	CLSTN1	542.333	803.449	789.926	510.818	827.618	737.162	236.49	153.413	4001.82
uc001aqk.1	CTNNBIP1	204.69	155.937	95.128	80.016	74.846	99.954	127.491	63.922	170.951
uc001aql.1	CTNNBIP1	204.69	155.937	95.128	80.016	74.308	99.121	127.491	63.922	170.951
uc001aqm.1	LZIC	210.429	182.67	103.557	87.161	86.154	116.613	141.116	25.569	80.295
uc001aqn.1	LZIC	181.734	149.254	79.474	75.73	73.231	103.286	109.973	9.588	67.345
uc001aqo.1	LZIC	222.864	194.55	110.782	94.305	91.539	123.277	163.499	25.569	82.886
uc001aqp.1	NMNAT1	80.346	71.286	72.249	53.582	32.846	54.142	88.562	44.746	46.623
uc001aqq.1	RBP7	1.913	52.722	3.612	8.573	7	2.499	0	12.784	12.951
uc001aqr.2	UBE4B	533.725	586.622	356.43	278.628	295.616	663.863	656.917	207.747	429.969
uc001aqs.2	UBE4B	538.507	587.364	366.063	282.2	302.078	669.693	660.81	210.943	437.739
uc001aqt.1	KIAA0684	76.52	90.592	77.066	57.154	68.923	113.281	112.892	41.549	101.017
uc001aqu.1	KIAA0684	201.821	206.431	89.107	75.015	82.385	199.908	251.088	73.51	137.279
uc001aqv.2	KIF1B	788.153	628.948	388.942	341.498	397.386	1180.29	246.222	188.57	1059.38
uc001aqw.2	KIF1B	1026.32	898.496	455.171	343.641	501.309	657.199	342.57	357.964	3970.74
uc001aqx.2	KIF1B	1024.41	892.556	440.721	340.783	505.079	643.039	339.651	357.964	3988.87
uc001aqy.2	KIF1B	874.237	747.014	379.309	298.632	444.232	585.565	273.472	313.219	3286.93
uc001aqz.2	KIF1B	876.15	747.757	379.309	300.775	449.078	590.563	273.472	316.415	3323.19
uc001ara.2	KIF1B	874.237	746.272	378.105	298.632	443.694	585.565	273.472	313.219	3286.93
uc001arb.2	KIF1B	876.15	747.014	378.105	300.775	448.54	590.563	273.472	316.415	3323.19
uc001arc.1	PGD	598.766	854.685	445.537	337.211	301.001	379.826	693.899	185.374	173.542
uc001ard.1	PGD	598.766	854.685	445.537	337.211	301.539	379.826	694.873	185.374	173.542
uc001are.1	APITD1	65.998	62.375	18.062	14.289	12.385	29.986	47.687	12.784	10.361
uc001arf.1	APITD1	24.869	27.475	14.45	10.002	11.846	27.487	13.625	6.392	46.623
uc001arg.1	Cort	22.956	25.247	14.45	8.573	9.692	26.654	12.652	6.392	46.623
uc001arh.1	APITD1	119.562	118.067	44.554	35.722	30.692	52.476	56.446	41.549	18.131
uc001ari.1	CORT	9.565	12.624	15.654	12.145	8.077	29.986	4.866	0	46.623
uc001arj.1	DFFA	178.865	168.561	136.07	118.596	106.616	302.362	262.767	67.118	108.787
uc001ark.1	DFFA	231.472	223.51	145.703	128.598	121.154	332.348	298.776	83.099	126.919
uc001arl.2	Pex14	19.13	20.049	25.287	16.432	14	19.991	46.714	12.784	15.541
uc001arm.1	Pex14	21.999	22.277	28.9	26.434	20.462	30.819	53.527	15.981	15.541
uc001arn.1	PEX14	163.561	129.948	45.758	52.868	54.385	76.632	225.785	159.805	132.099
uc001aro.1	CASZ1	109.041	102.473	245.648	222.188	367.77	190.746	14.598	15.981	18.131
uc001arp.1	CASZ1	67.911	63.118	140.886	131.455	219.155	120.778	12.652	6.392	5.18
uc001arq.1	AK022285	21.043	15.594	37.329	41.437	71.616	28.32	3.893	3.196	0
uc001arr.1	C1orf127	2.869	9.653	4.817	2.858	2.154	22.49	0	0	2.59
uc001ars.1	C1orf127	2.869	9.653	4.817	2.858	2.692	20.824	0	0	2.59
uc001art.1	TARDBP	1719.78	1551.21	638.202	582.261	434.54	775.478	1141.58	281.258	492.133
uc001aru.1	MASP2	51.651	43.811	43.35	31.435	66.231	19.991	9.732	799.027	54.394
uc001arv.1	MASP2	0	0	0	0	0.538	0	0	543.338	25.902
uc001arw.2	sMAP	0.956	1.485	0	0	0.538	0.833	1.946	562.515	31.082
uc001arx.1	MASP2	0	0	0	0	0	0	0	473.024	25.902
uc001ary.1	SRM	293.644	327.469	229.994	106.45	129.231	237.391	449.623	31.961	80.295
uc001arz.1	SRM	367.294	388.358	335.959	147.887	174.462	334.847	535.266	41.549	95.836
uc001asa.1	EXOSC10	900.063	645.284	439.517	289.344	253.078	470.618	649.132	134.237	220.165
uc001asb.1	EXOSC10	884.759	633.403	431.087	285.058	250.385	460.622	642.319	134.237	217.575
uc001asc.1	FRAP1	469.64	413.605	189.052	157.175	218.616	288.201	551.811	153.413	259.017
uc001asd.1	FRAP1	1022.49	988.346	487.683	398.652	565.925	778.81	1307.02	453.847	644.953
uc001ase.1	ANGPTL7	9.565	11.881	4.817	14.289	12.923	23.323	18.491	3.196	10.361
uc001asf.1	UBIAD1	89.911	77.969	83.087	63.584	33.923	56.641	74.937	31.961	44.033
uc001asg.1	AY044167	48.781	46.039	30.104	20.004	25.308	26.654	22.384	12.784	23.312
uc001ash.2	PTCHD2	2.869	2.97	61.412	17.861	7	136.604	0	0	90.656
uc001asi.1	PTCHD2	1.913	2.228	37.329	10.716	4.308	88.293	0	0	54.394
uc001asj.1	FBXO2	1.913	0	3.612	5.001	1.077	1.666	1.946	67.118	476.592
uc001ask.1	FBXO44	117.649	86.879	95.128	60.012	68.385	116.613	54.5	28.765	284.919
uc001asl.1	FBXO44	143.474	101.731	146.907	92.876	89.385	141.602	67.152	31.961	287.509
uc001asm.1	FBXO44	137.735	97.275	137.274	83.588	84.539	139.103	63.259	28.765	279.739
uc001asn.1	FBXO44	132.953	91.335	131.253	77.873	80.231	134.938	58.393	28.765	274.558
uc001aso.1	FBXO6	15.304	29.702	77.066	44.295	14.539	13.327	61.312	22.373	10.361
uc001asp.1	MAD2L2	117.649	211.629	132.457	84.303	111.462	243.222	338.677	54.334	20.721
uc001asq.2	MAD2L2	123.388	215.342	152.928	98.591	128.693	270.709	338.677	54.334	20.721
uc001asr.1	C1orf187	5.739	5.198	36.125	15.717	59.769	77.465	0	0	0
uc001ass.1	AK125437	9.565	8.168	48.166	27.148	110.923	119.112	0.973	3.196	10.361
uc001ast.1	AGTRAP	86.085	153.71	97.537	94.305	38.769	96.622	166.419	60.726	18.131
uc001asu.1	AGTRAP	86.085	153.71	97.537	94.305	38.769	96.622	166.419	60.726	18.131
uc001asv.1	AGTRAP	85.128	152.967	97.537	93.59	37.692	96.622	162.526	60.726	18.131
uc001asw.1	AGTRAP	85.128	152.967	97.537	93.59	37.692	96.622	162.526	60.726	18.131
uc001asx.1	AGTRAP	84.172	152.967	96.332	91.447	36.616	95.789	160.58	60.726	18.131
uc001asy.1	C1orf167	0	0	0	0	0	0	0	0	0
uc001asz.2	C1orf167	23.912	47.524	21.675	22.147	18.846	16.659	153.767	15.981	25.902
uc001ata.2	C1orf167	21.999	39.356	18.062	18.575	15.077	14.993	139.169	15.981	23.312
uc001atb.1	MTHFR	197.038	355.686	166.173	186.466	133.539	118.279	1100.7	147.021	181.312
uc001atc.1	MTHFR	201.821	363.111	174.602	195.754	136.231	124.11	1089.02	150.217	181.312
uc001atd.1	MTHFR	26.782	34.9	16.858	19.29	8.077	12.494	110.946	25.569	20.721
uc001ate.2	CLCN6	167.387	310.39	122.824	124.311	142.693	209.904	253.035	127.844	549.117
uc001ati.1	NPPA	1.913	1.485	0	0.714	3.231	1.666	9.732	3.196	0
uc001atj.1	NPPB	4.782	0	0	0	0.538	0.833	0	3.196	0
uc001atk.1	KIAA2013	168.343	199.748	126.436	105.736	96.923	115.78	190.749	252.493	121.738
uc001atl.1	KIAA2013	162.604	184.897	125.232	98.591	96.385	110.783	172.258	246.1	119.148
uc001atm.1	PLOD1	453.379	773.747	274.547	279.342	228.308	500.604	1074.42	620.045	155.41
uc001atn.2	MFN2	824.5	984.633	414.229	271.484	267.616	405.648	1142.55	568.907	940.233
uc001ato.1	IIP45	121.475	132.176	40.941	40.008	19.923	54.142	255.954	22.373	28.492
uc001atq.1	TNFRSF8	0.956	0.743	7.225	7.859	0	0	66.178	0	0
uc001atr.1	TNFRSF8	0.956	0.743	6.021	10.002	0	0	43.794	0	0
uc001ats.1	TNFRSF8	0.956	0.743	4.817	10.002	0	0	41.848	0	0
uc001att.1	TNFRSF1B	2.869	0.743	34.92	159.318	19.385	34.984	286.124	188.57	54.394
uc001atu.1	TNFRSF1B	2.869	0.743	33.716	149.316	18.308	34.151	279.312	185.374	51.803
uc001atv.1	VPS13D	1082.75	998.742	988.611	906.613	756.002	1342.72	1986.32	636.026	1481.58
uc001atw.1	VPS13D	1081.8	997.999	988.611	906.613	755.464	1338.55	1983.4	636.026	1481.58
uc001atx.1	VPS13D	887.628	807.904	835.684	774.443	644.002	1178.63	1601.9	511.377	1269.18
uc001aty.1	KIAA0453	108.084	95.048	132.457	137.885	117.923	239.89	257.901	89.491	173.542
uc001atz.1	SNORA59B	0	0	0	0	0	0	0	0	0
uc001aub.1	DHRS3	174.082	18.564	27.696	91.447	25.308	299.863	319.213	811.812	98.427
uc001auc.1	DHRS3	282.166	25.247	40.941	125.025	31.769	414.81	514.829	1179.36	158.001
uc001aud.2	DHRS3	137.735	11.881	16.858	47.867	9.692	156.595	241.356	469.828	75.115
uc001aue.1	DHRS3	18.173	2.97	3.612	10.716	1.615	20.824	27.25	79.903	5.18
uc001auf.1	AADACL4	6.695	1.485	2.408	0	0	11.661	0	0	0
uc001aug.1	AADACL3	0	0	1.204	0	0	0	0	3.196	0
uc001auh.1	C1orf158	0	0	0	0	0	4.165	0.973	0	0
uc001aui.1	PRAMEF12	0	0	0	0	0	0	0.973	0	0
uc001auj.1	PRAMEF1	0	0	0	0	0	2.499	0.973	0	0
uc001auk.1	PRAMEF11	0	0	0	0	0	0	1.946	0	0
uc001aul.1	HNRNPCL1	21.043	9.653	0	2.858	1.615	1.666	11.679	0	0
uc001aum.1	PRAMEF2	0	0.743	0	0	0	0	0	0	0
uc001aun.2	PRAMEF4	0	0	0	0	0	0	0	0	0
uc001auo.1	PRAMEF10	0	0	0	0	0	0	0	0	0
uc001aup.1	PRAMEF8	0	0	0	0	0	0	0	0	0
uc001auq.2	PRAMEF6	0	0	0	0	0	0	0	0	0
uc001aur.2	PRAMEF5	0	0	0	0	0	0	0	0	0
uc001aus.1	PRAMEF5	0	0	0	0	0	0	0	0	0
uc001aut.1	PRAMEF22	0	0	0	0	0	0	0	0	0
uc001auu.1	PRAMEF6	0	0	0	0	0	0	0	0	0
uc001auv.1	PRAMEF8	0	0	0	0	0	0	0	0	0
uc001auw.1	PRAMEF9	0	0	0	0	0	0	0	0	0
uc001aux.1	PRAMEF16	0	0	0	0	0	0	0	0	0
uc001auy.1	PRAMEF8	0	0	0	0	0	0	0	0	0
uc001auz.2	PRAMEF10	0	0	0	0	0	0	0	0	0
uc001ava.1	PRAMEF9	0	0	0	0	0	0	0	0	0
uc001avb.2	LRRC38	121.475	83.167	0	0	0	0.833	3.893	0	5.18
uc001avc.1	PDPN	211.386	243.559	2.408	45.724	8.615	19.158	0	0	41.443
uc001avd.1	PDPN	211.386	243.559	2.408	45.724	8.615	19.158	0	0	41.443
uc001ave.1	PDPN	178.865	196.036	2.408	35.722	6.462	17.492	0	0	36.262
uc001avf.1	PDPN	178.865	196.036	2.408	35.722	6.462	17.492	0	0	36.262
uc001avg.1	PRDM2	189.386	91.335	83.087	58.583	71.616	77.465	28.223	9.588	209.804
uc001avh.1	PRDM2	1858.47	1018.05	617.731	587.262	622.464	561.41	441.838	124.648	676.035
uc001avi.1	PRDM2	1659.52	934.139	537.053	510.104	558.925	522.261	367.874	118.256	792.593
uc001avj.1	PRDM2	416.076	193.808	162.561	140.028	147	119.945	111.919	19.177	103.607
uc001avk.1	PRDM2	1816.39	993.544	593.648	562.257	599.848	528.924	440.864	121.452	652.724
uc001avl.1	AK124197	34.434	31.93	16.858	17.861	23.692	19.158	5.839	9.588	62.164
uc001avm.2	KIAA1026	20.086	11.138	19.266	30.721	32.846	23.323	24.33	31.961	217.575
uc001avo.2	KIAA1026	53.564	18.564	33.716	41.437	31.769	62.471	57.419	60.726	246.066
uc001avp.2	KIAA1026	49.738	19.307	33.716	42.151	31.231	58.307	57.419	60.726	240.886
uc001avq.2	KIAA1026	50.694	19.307	33.716	41.437	31.231	56.641	56.446	57.53	235.706
uc001avr.2	HRIHFB2003	49.738	18.564	33.716	40.723	31.231	56.641	56.446	57.53	235.706
uc001avs.2	KIAA1026	9.565	5.94	6.021	11.431	18.846	9.162	2.92	19.177	108.787
uc001avv.2	BC128127	2.869	2.228	2.408	5.001	10.231	4.165	0.973	3.196	56.984
uc001avw.2	TMEM51	0.956	1.485	12.042	25.72	7.538	14.993	0	19.177	18.131
uc001avx.1	TMEM51	0.956	1.485	12.042	25.005	7.538	15.826	0.973	19.177	18.131
uc001avy.1	TMEM51	0.956	1.485	12.042	25.72	7.538	15.826	0.973	19.177	18.131
uc001avz.2	TMEM51	0.956	1.485	12.042	25.72	7.538	15.826	0.973	19.177	18.131
uc001awa.1	FHAD1	0.956	0	48.166	36.436	1.615	0.833	9.732	0	5.18
uc001awb.2	FHAD1	0.956	0	86.699	64.299	2.154	3.332	10.705	0	7.771
uc001awc.1	AK055853	0.956	0.743	59.004	42.866	4.308	1.666	3.893	3.196	2.59
uc001awd.1	FHAD1	0.956	0	48.166	36.436	2.154	1.666	1.946	0	5.18
uc001awe.1	FHAD1	0	0	40.941	27.863	0.538	0.833	0	0	2.59
uc001awf.2	FHAD1	0	0.743	16.858	10.002	0.538	0	0	0	0
uc001awg.2	KIAA1937	0	0	8.429	5.001	0	0.833	0	0	0
uc001awh.1	EFHD2	96.606	215.342	120.415	144.315	61.385	162.426	228.705	137.433	406.657
uc001awi.1	CTRC	0	0.743	1.204	0	0	0.833	0	0	0
uc001awj.1	CTRC	0	0.743	0	0	0	0.833	0	0	0
uc001awk.1	ELA2A	0	0	0	0.714	0	0	0	0	0
uc001awl.1	ELA2B	0	0	0	0.714	1.077	0.833	1.946	0	0
uc001awm.1	CASP9	16.26	46.781	39.737	23.576	46.308	59.973	163.499	44.746	72.525
uc001awn.1	CASP9	15.304	40.841	33.716	20.004	40.385	48.311	148.901	41.549	56.984
uc001awo.1	CASP9	14.347	34.9	27.696	19.29	33.385	42.481	138.196	31.961	49.213
uc001awp.1	CASP9	15.304	40.841	33.716	20.004	40.385	48.311	148.901	41.549	56.984
uc001awq.1	CASP9	13.391	36.385	27.696	16.432	38.231	45.812	117.759	35.157	51.803
uc001awr.1	DNAJC16	122.431	132.176	104.761	87.161	77.539	116.613	110.946	79.903	108.787
uc001aws.1	DNAJC16	285.036	291.083	285.385	216.473	186.847	226.563	275.419	233.316	277.149
uc001awt.1	DNAJC16	279.297	282.915	279.364	208.614	181.462	214.069	270.553	230.12	277.149
uc001awu.2	KIAA0962	85.128	91.335	109.578	61.441	64.077	74.133	81.75	92.687	82.886
uc001awv.1	AGMAT	1.913	14.851	6.021	3.572	7	6.664	5.839	412.298	25.902
uc001aww.2	DDI2	47.825	52.722	44.554	40.723	46.308	49.977	100.241	92.687	31.082
uc001awx.1	DDI2	114.78	143.314	105.966	95.734	88.846	135.771	240.383	236.512	72.525
uc001awy.1	RSC1A1	131.996	112.869	154.132	126.454	126	180.751	234.544	210.943	49.213
uc001awz.1	CR622439	99.476	81.681	84.291	60.012	58.692	88.293	180.044	169.394	44.033
uc001axa.2	PLEKHM2	442.858	499	376.901	272.913	264.924	283.204	497.311	316.415	575.019
uc001axb.1	SLC25A34	0	9.653	7.225	9.288	7	4.998	3.893	28.765	10.361
uc001axc.1	TMEM82	0.956	0	0	0	0	0	0	121.452	2.59
uc001axd.1	FBLIM1	237.211	141.829	33.716	35.007	35.539	78.297	0.973	19.177	18.131
uc001axe.1	FBLIM1	244.863	146.284	37.329	35.722	36.616	79.963	0.973	19.177	18.131
uc001axf.1	FBLIM1	158.778	100.245	27.696	18.575	25.308	50.81	0	12.784	15.541
uc001axg.1	FBLIM1	75.563	55.692	14.45	10.002	16.692	28.32	0	9.588	2.59
uc001axh.1	FBLIM1	207.56	124.007	26.491	27.863	26.385	60.805	0.973	12.784	15.541
uc001axi.1	FBLIM1	207.56	124.007	26.491	27.863	26.385	59.973	0.973	12.784	15.541
uc001axj.1	AK124018	62.172	35.643	66.229	35.722	30.154	109.95	65.205	6.392	33.672
uc001axk.1	SPEN	922.062	723.995	739.351	704.429	1153.39	1206.95	1375.15	466.632	663.084
uc001axl.2	ZBTB17	279.297	216.085	78.27	60.012	109.308	114.114	209.24	51.138	132.099
uc001axm.1	DQ576383	0	0	0	0	0	0	0	0	0
uc001axn.1	C1orf64	0	0	0	0	0.538	0.833	0	0	28.492
uc001axo.2	HSPB7	0	1.485	2.408	7.144	1.077	0.833	5.839	3.196	5.18
uc001axp.2	HSPB7	0	1.485	2.408	7.144	1.077	0.833	5.839	3.196	5.18
uc001axq.2	HSPB7	0	1.485	2.408	7.144	1.077	0.833	6.812	3.196	5.18
uc001axr.2	HSPB7	0	1.485	2.408	7.144	1.077	0.833	6.812	3.196	5.18
uc001axs.2	HSPB7	0	1.485	2.408	7.144	1.077	0.833	5.839	3.196	5.18
uc001axt.1	CLCNKA	0	0	0	0.714	0	1.666	2.92	0	0
uc001axu.1	CLCNKA	0	0	0	0	0	1.666	0	0	0
uc001axv.1	CLCNKA	0	0	0	0	0	1.666	0	0	0
uc001axw.2	CLCNKB	0.956	1.485	0	0	0.538	0	1.946	0	0
uc001axx.2	CLCNKB	0.956	1.485	0	0	0.538	0	1.946	0	0
uc001axy.2	CLCNKB	0.956	1.485	0	0	0.538	0	1.946	0	0
uc001axz.2	FAM131C	1.913	0.743	0	0	0.538	1.666	0	0	7.771
uc001aya.1	EPHA2	219.038	202.719	25.287	36.436	18.846	259.881	0	137.433	28.492
uc001ayb.1	ARHGEF19	50.694	43.811	27.696	20.004	11.846	24.989	70.071	3.196	5.18
uc001ayc.1	ARHGEF19	50.694	43.811	27.696	23.576	11.846	24.989	70.071	3.196	5.18
uc001ayd.1	C1orf89	28.695	39.356	16.858	12.145	10.769	8.33	85.643	9.588	25.902
uc001aye.2	KIAA1332	158.778	126.978	46.962	50.725	63.539	89.959	162.526	31.961	75.115
uc001ayf.1	KIAA1332	244.863	219.797	77.066	75.015	96.385	148.265	238.437	54.334	129.509
uc001ayg.1	FBXO42	274.514	243.559	109.578	96.448	110.385	171.588	273.472	70.314	158.001
uc001ayh.2	KIAA1332	64.085	64.603	34.92	34.293	53.308	75.799	80.776	28.765	54.394
uc001ayi.2	C1orf144	1493.09	1156.91	620.14	397.938	320.386	634.709	787.328	265.277	243.476
uc001ayk.2	C1orf144	1491.18	1153.94	617.731	397.224	320.386	632.211	785.381	265.277	243.476
uc001ayl.1	SPATA21	279.297	242.817	154.132	78.587	78.616	173.254	164.473	28.765	56.984
uc001aym.2	C1orf144	1497.87	1162.85	620.14	398.652	320.386	636.375	793.167	265.277	246.066
uc001ayn.1	SPATA21	1.913	0.743	0	0	2.154	0	0.973	0	2.59
uc001ayo.1	NECAP2	392.163	340.092	196.277	172.892	106.616	179.085	361.061	172.59	77.705
uc001ayp.2	NECAP2	239.124	196.778	132.457	106.45	66.231	95.789	220.919	121.452	38.853
uc001ayq.1	NECAP2	385.468	332.666	189.052	168.606	101.77	177.419	355.222	169.394	75.115
uc001ayr.2	KIAA1922	6.695	8.911	2.408	5.001	3.231	1.666	3.893	0	12.951
uc001ays.2	KIAA1922	17.217	19.307	6.021	8.573	15.077	5.831	2.92	0	23.312
uc001ayt.2	KIAA1922	69.824	71.286	28.9	62.155	75.923	40.815	28.223	12.784	80.295
uc001ayv.1	AX747988	2.869	1.485	1.204	0	6.462	1.666	4.866	3.196	0
uc001ayw.2	DQ585677	53.564	94.305	10.837	5.715	18.846	23.323	10.705	15.981	23.312
uc001ayz.1	NBPF1	46.868	70.543	16.858	11.431	37.692	22.49	6.812	12.784	23.312
uc001aza.2	NBPF1	134.866	147.027	42.145	19.29	63.539	89.126	52.553	25.569	51.803
uc001azb.1	NBPF1	85.128	82.424	45.758	23.576	66.769	109.95	74.937	25.569	95.836
uc001azc.1	NBPF1	122.431	131.433	59.004	26.434	74.846	129.94	86.616	35.157	106.197
uc001aze.2	FLJ00313	189.386	144.056	28.9	20.004	70	79.13	303.642	99.079	145.05
uc001azf.2	FLJ00313	190.343	140.344	27.696	19.29	70	73.3	300.722	92.687	145.05
uc001azg.1	FLJ00313	158.778	121.037	22.879	17.861	52.769	52.476	247.196	95.883	85.476
uc001azi.1	FLJ00313	87.041	70.543	14.45	10.002	37.692	25.822	147.928	63.922	44.033
uc001azj.1	FLJ00313	50.694	35.643	6.021	5.001	15.615	14.993	52.553	28.765	20.721
uc001azk.2	MST1	1.913	5.94	1.204	2.143	4.308	1.666	0	86.295	2.59
uc001azl.2	MST1	5.739	7.426	2.408	3.572	4.846	1.666	0	131.04	7.771
uc001azm.2	MST1	4.782	5.198	0	3.572	4.308	1.666	0	83.099	5.18
uc001azn.1	AL035288	7.652	3.713	7.225	2.858	4.308	8.33	0.973	19.177	12.951
uc001azo.1	MSTP9	0	0	2.408	0.714	3.231	5.831	2.92	15.981	7.771
uc001azp.2	MSTP9	0	0	2.408	1.429	3.769	5.831	2.92	19.177	2.59
uc001azs.1	BC070363	0	0.743	12.042	18.575	2.692	9.162	0	22.373	5.18
uc001azt.2	CROCC	83.215	173.016	65.024	58.583	58.692	98.288	32.116	12.784	126.919
uc001azu.2	CROCC	77.476	152.225	50.575	51.439	51.154	81.629	26.277	12.784	101.017
uc001azv.2	KIAA0445	35.39	71.286	24.083	25.72	17.769	27.487	6.812	3.196	33.672
uc001azw.1	MFAP2	84.172	100.245	4.817	5.715	4.308	49.144	0	0	2.59
uc001azx.1	MFAP2	84.172	100.245	4.817	5.715	4.308	49.144	0	0	2.59
uc001azy.1	MFAP2	72.694	86.137	2.408	5.001	2.692	33.318	0	0	2.59
uc001azz.1	DKFZp761H191	70.781	111.384	34.92	31.435	43.616	54.142	70.071	15.981	173.542
uc001baa.1	ATP13A2	254.428	390.586	111.986	110.022	135.693	196.577	228.705	57.53	523.215
uc001bab.1	ATP13A2	254.428	389.844	110.782	110.022	135.693	196.577	228.705	57.53	518.035
uc001bac.1	ATP13A2	241.993	367.567	105.966	105.736	127.616	185.748	212.16	54.334	497.313
uc001bad.1	ATP13A2	79.389	111.384	27.696	31.435	38.769	56.641	61.312	6.392	183.902
uc001bae.1	SDHB	324.252	358.656	326.326	229.332	137.308	277.373	777.595	629.633	202.034
uc001baf.1	PADI2	60.259	39.356	5983.45	1473.87	3977.09	12.494	1.946	0	1142.27
uc001bag.1	PADI2	22.956	15.594	2527.52	688.711	1130.23	7.497	0.973	0	318.591
uc001bah.1	PADI1	0	2.97	3.612	2.143	0.538	0	0	0	0
uc001bai.1	PADI3	0	0	1.204	0.714	0.538	0	0.973	0	0
uc001baj.1	PADI4	0	0.743	1.204	7.144	1.615	0	0	0	5.18
uc001bak.1	PADI6	0	0.743	0	0	0.538	0	0	0	0
uc001bal.1	RCC2	1081.8	896.269	190.256	184.323	261.155	639.707	1386.83	89.491	170.951
uc001bam.1	RCC2	1310.4	1016.56	223.973	204.327	300.462	712.174	1564.92	102.275	194.263
uc001ban.1	ARHGEF10L	89.911	64.603	26.491	66.442	24.231	30.819	0	565.711	297.87
uc001bao.1	ARHGEF10L	86.085	61.632	25.287	66.442	23.692	29.986	0	559.319	282.329
uc001bap.1	ARHGEF10L	86.085	61.632	25.287	66.442	23.692	29.986	0	559.319	282.329
uc001baq.1	ARHGEF10L	80.346	51.979	18.062	65.013	19.385	25.822	0	428.279	235.706
uc001bar.1	ARHGEF10L	76.52	49.751	13.246	62.155	18.308	23.323	0	389.925	220.165
uc001bas.1	KIAA1626	31.564	17.079	4.817	17.861	7	6.664	0	159.805	88.066
uc001bat.1	ACTL8	7.652	2.228	0	0	0	0	10.705	0	0
uc001bau.1	IGSF21	81.302	47.524	201.094	124.311	63	53.309	2.92	15.981	165.771
uc001bav.1	IGSF21	54.52	21.534	92.72	64.299	35	24.989	0	0	113.968
uc001baw.1	AX747631	0	0.743	8.429	5.001	6.462	1.666	0	0	5.18
uc001bax.1	KLHDC7A	5.739	1.485	1.204	5.001	2.154	0.833	0.973	47.942	2.59
uc001bay.1	PAX7	275.471	460.387	1358.29	813.022	1160.93	293.199	0	0	5.18
uc001baz.1	PAX7	273.558	458.159	1354.67	809.45	1153.93	291.533	0	0	5.18
uc001bba.1	TAS1R2	0	0	0	0	0	0	0	0	0
uc001bbb.1	ALDH4A1	106.171	201.234	74.658	49.296	88.846	231.561	90.509	1128.23	220.165
uc001bbc.1	ALDH4A1	169.3	309.647	121.62	72.158	133	319.021	126.517	1809	331.542
uc001bbd.1	FLJ00074	137.735	173.759	85.495	79.302	72.693	55.808	5.839	28.765	173.542
uc001bbe.1	AX747516	53.564	44.554	48.166	30.721	33.923	78.297	79.803	22.373	44.033
uc001bbf.1	UBR4	126.257	103.958	136.07	73.586	80.231	172.421	192.696	57.53	80.295
uc001bbg.1	UBR4	490.682	449.248	429.883	268.626	376.924	723.835	837.935	239.708	287.509
uc001bbh.1	UBR4	499.291	461.872	446.741	277.199	382.309	740.494	871.024	258.885	292.69
uc001bbi.1	UBR4	2909.66	2636.83	2314.39	1662.48	1913.7	3627.51	5095.73	1326.38	1758.73
uc001bbj.1	UBR4	166.43	173.016	193.869	157.175	189.001	309.025	326.026	89.491	121.738
uc001bbk.1	UBR4	551.898	493.802	446.741	309.349	380.694	672.192	961.532	262.081	380.756
uc001bbl.1	KIAA1307	364.425	346.033	238.423	198.612	213.77	442.297	670.542	143.825	212.394
uc001bbm.1	UBR4	1166.92	1033.64	746.576	586.548	659.079	1284.41	1958.1	533.75	694.167
uc001bbn.1	KIAA0090	271.645	266.579	173.398	116.452	141.616	174.087	239.41	102.275	176.132
uc001bbo.1	KIAA0090	731.719	768.549	492.499	331.496	341.386	462.288	655.944	255.689	417.018
uc001bbp.1	KIAA0090	731.719	768.549	492.499	331.496	341.386	462.288	655.944	255.689	417.018
uc001bbq.1	KIAA0090	731.719	768.549	492.499	331.496	341.386	462.288	655.944	255.689	417.018
uc001bbr.1	KIAA0090	723.111	761.123	491.295	329.353	336.54	456.458	648.158	255.689	417.018
uc001bbs.1	MRTO4	248.689	245.787	115.599	89.304	61.385	153.263	332.838	51.138	67.345
uc001bbt.1	AFAR3	2.869	5.198	1.204	2.858	6.462	0.833	1.946	60.726	20.721
uc001bbu.1	AKR7L	2.869	4.455	1.204	2.858	6.462	0.833	0.973	60.726	18.131
uc001bbv.1	AKR7A3	1.913	0.743	1.204	1.429	3.769	2.499	0	434.671	10.361
uc001bbw.1	AKR7A2	118.606	170.789	163.765	106.45	119	92.458	156.687	178.982	108.787
uc001bbx.1	AKR7A2	110.954	167.076	152.928	100.02	114.154	87.46	145.008	175.786	108.787
uc001bby.1	PQLC2	65.998	102.473	21.675	22.862	23.692	22.49	87.589	54.334	20.721
uc001bbz.1	PQLC2	58.346	89.85	19.266	21.433	21	19.158	80.776	47.942	12.951
uc001bca.1	PQLC2	67.911	108.414	22.879	25.005	24.769	23.323	91.482	57.53	23.312
uc001bcb.1	PQLC2	57.39	86.137	19.266	21.433	19.385	18.325	79.803	47.942	12.951
uc001bcc.1	PQLC2	56.433	88.365	15.654	17.861	18.308	16.659	72.991	44.746	15.541
uc001bcd.1	CAPZB	527.986	421.774	287.793	227.903	207.847	294.032	624.801	265.277	339.313
uc001bce.1	CAPZB	547.116	437.367	321.509	256.481	226.155	306.526	669.569	278.061	344.493
uc001bcf.1	AX748283	6.695	5.198	10.837	9.288	23.692	14.993	12.652	0	15.541
uc001bch.1	C1orf151	428.51	402.467	80.678	71.443	28	91.625	680.274	118.256	238.296
uc001bci.1	C1orf151	424.684	400.239	81.883	71.443	28	91.625	679.301	118.256	243.476
uc001bcj.1	NBL1	64.085	143.314	105.966	152.888	20.462	28.32	6.812	38.353	466.231
uc001bck.1	NBL1	65.998	146.284	121.62	165.034	22.615	29.986	6.812	41.549	463.641
uc001bcl.1	HTR6	0	0	1.204	0.714	62.462	12.494	0	0	2.59
uc001bcm.1	TMCO4	0	21.534	93.924	45.724	50.077	32.485	2.92	38.353	5.18
uc001bcn.1	TMCO4	0	28.96	119.211	71.443	65.154	35.817	3.893	54.334	5.18
uc001bco.1	TMCO4	0	23.762	96.332	56.44	53.846	25.822	2.92	31.961	2.59
uc001bcp.1	TMCO4	0	21.534	93.924	55.726	51.692	25.822	2.92	28.765	2.59
uc001bcq.1	TMCO4	0	14.109	51.779	19.29	22.077	14.16	2.92	19.177	0
uc001bcr.1	RNF186	0	0	0	0	0	0	0	3.196	0
uc001bcs.2	OTUD3	536.594	364.597	266.118	190.039	2736.47	614.719	250.115	35.157	220.165
uc001bct.1	PLA2G2E	0	0	0	0	0	0	0	0	0
uc001bcu.1	PLA2G2A	0	0	2.408	0	0	1.666	0.973	198.159	7.771
uc001bcv.1	PLA2G2A	0	0	2.408	0	0	1.666	0.973	198.159	7.771
uc001bcw.1	PLA2G5	0	0	0	5.715	0	1.666	0	3.196	31.082
uc001bcx.1	PLA2G5	0	0	0	3.572	0	1.666	0	3.196	25.902
uc001bcy.1	PLA2G5	0	0	0	4.287	0	1.666	0	3.196	31.082
uc001bcz.1	PLA2G2D	0	0	6.021	23.576	0	0	0.973	0	0
uc001bdb.1	UBXN10	0	2.97	31.308	23.576	21	1.666	58.393	38.353	56.984
uc001bdd.1	VWA5B1	0.956	2.228	0	1.429	9.692	0.833	1.946	3.196	5.18
uc001bde.2	VWA5B1	0	0	0	0	3.231	0	0	3.196	2.59
uc001bdf.1	BC040588	0	0	0	0	0	0	0	0	18.131
uc001bdg.1	CaMKIINalpha	31.564	9.653	131.253	147.887	87.77	6.664	2.92	194.963	1906.37
uc001bdh.1	CAMK2N1	66.955	16.336	333.551	305.062	200.308	17.492	7.786	287.65	3279.16
uc001bdi.2	MUL1	192.256	193.808	101.149	79.302	60.846	75.799	181.017	131.04	142.46
uc001bdj.1	FAM43B	30.608	23.019	186.644	115.023	31.231	5.831	0	0	44.033
uc001bdk.1	CDA	0	1.485	9.633	12.86	3.231	4.165	0	108.668	7.771
uc001bdl.1	CDD	0	1.485	9.633	13.574	3.231	4.165	0	108.668	10.361
uc001bdm.1	PINK1	224.777	303.707	469.62	241.478	221.308	119.945	54.5	556.123	1106
uc001bdn.1	PINK1	129.127	155.937	249.26	139.314	148.616	81.629	39.902	306.826	562.068
uc001bdo.1	DDOST	914.41	1063.35	552.707	376.505	382.309	605.556	1014.09	802.223	230.525
uc001bdp.2	KIF17	21.999	1.485	2.408	11.431	2.692	19.158	0	9.588	46.623
uc001bdq.2	KIF17	21.999	1.485	1.204	12.145	2.154	19.158	0	9.588	51.803
uc001bdr.2	KIF17	43.999	5.198	2.408	12.86	2.154	35.817	0	9.588	80.295
uc001bds.2	KIF17	43.999	5.198	2.408	12.86	2.154	35.817	0	9.588	80.295
uc001bdt.1	SH2D5	26.782	18.564	2.408	0	1.615	9.995	0.973	0	111.377
uc001bdu.1	SH2D5	23.912	18.564	1.204	0	1.615	9.995	0.973	0	101.017
uc001bdv.1	HP1BP3	1793.43	1268.29	768.251	909.47	820.08	1196.95	1469.55	354.768	712.298
uc001bdw.1	HP1BP3	1782.91	1250.47	756.209	903.755	811.464	1139.48	1441.33	351.572	691.576
uc001bdx.1	HP1BP3	1668.13	1191.07	768.251	1013.78	834.618	1242.76	1629.15	351.572	657.904
uc001bdy.1	HP1BP3	1033.97	738.846	437.108	550.826	467.386	684.686	807.765	207.747	427.379
uc001bdz.1	DKFZp434I0612	773.805	558.404	329.938	457.236	342.463	500.604	620.909	166.198	305.64
uc001bea.1	HP1BP3	771.892	557.662	329.938	457.236	341.924	500.604	620.909	166.198	305.64
uc001beb.1	HP1BP3	286.949	237.619	143.294	240.763	163.693	368.165	342.57	57.53	145.05
uc001bec.1	EIF4G3	1362.05	1073.74	533.441	438.661	599.848	1202.78	435.025	230.12	712.298
uc001bed.1	EIF4G3	1426.14	1118.29	586.423	479.383	636.464	1270.25	460.329	252.493	782.232
uc001bee.1	EIF4G3	1426.14	1118.29	586.423	479.383	636.464	1270.25	460.329	252.493	782.232
uc001bef.1	EIF4G3	1429.96	1120.52	588.832	480.097	638.617	1271.92	464.222	255.689	784.823
uc001beg.2	EIF4G3	574.854	443.308	240.831	199.326	304.77	567.24	201.455	134.237	450.69
uc001beh.2	EIF4G3	589.202	456.674	251.668	200.041	313.386	583.066	208.267	140.629	455.871
uc001bei.2	ECE1	185.56	359.399	181.827	231.476	212.155	189.08	229.678	543.338	300.46
uc001bej.2	ECE1	181.734	354.201	179.419	229.332	210.001	187.414	227.731	540.142	300.46
uc001bek.2	ECE1	183.647	359.399	180.623	232.904	212.693	189.08	229.678	536.946	300.46
uc001bem.2	ECE1	192.256	366.824	197.481	245.764	224.001	199.908	236.49	556.123	308.231
uc001ben.1	AX747766	1.913	1.485	0	2.143	5.385	9.995	5.839	3.196	2.59
uc001beo.1	CR625155	1.913	1.485	6.021	4.287	6.462	1.666	3.893	6.392	2.59
uc001bep.1	AK098438	22.956	42.326	36.125	12.86	58.154	34.151	1.946	3.196	5.18
uc001beq.1	BC127868	0	0	0	0	0	0.833	1.946	0	0
uc001ber.1	NBPF3	154.952	271.777	221.565	110.022	359.155	144.934	9.732	9.588	23.312
uc001bes.1	NBPF3	193.212	316.33	281.772	129.312	449.078	179.918	10.705	9.588	25.902
uc001bet.1	ALPL	153.039	132.918	4.817	135.742	23.692	704.677	0	252.493	75.115
uc001beu.2	ALPL	148.257	129.205	4.817	125.025	22.615	644.705	0	265.277	72.525
uc001bev.1	RAP1GAP	21.043	297.766	34.92	58.583	114.154	162.426	246.222	60.726	600.92
uc001bew.1	RAP1GAP	21.043	304.449	40.941	60.012	115.77	169.922	254.981	60.726	616.461
uc001bex.1	RAP1GAP	21.043	305.192	42.145	60.727	120.616	169.089	256.928	60.726	621.642
uc001bey.1	RAP1GAP	21.999	304.449	42.145	60.727	120.616	169.089	259.847	60.726	655.314
uc001bez.1	RAP1GAP	2.869	48.266	2.408	8.573	25.308	29.986	52.553	6.392	124.328
uc001bfa.1	USP48	225.733	208.659	125.232	168.606	158.847	279.872	600.471	44.746	150.23
uc001bfb.1	USP48	443.814	376.477	282.976	281.486	263.847	532.256	1072.48	70.314	204.624
uc001bfc.1	USP48	420.858	360.141	276.956	273.627	254.155	511.432	1035.5	67.118	199.443
uc001bfd.1	USP48	66.955	48.266	44.554	42.866	46.846	86.627	137.223	19.177	25.902
uc001bfe.1	USP48	273.558	226.481	198.686	169.32	165.308	347.341	640.373	47.942	129.509
uc001bff.1	USP48	242.95	195.293	186.644	161.461	164.231	329.016	606.31	44.746	111.377
uc001bfg.1	LDLRAD2	13.391	31.93	125.232	133.599	57.616	72.467	118.732	102.275	7.771
uc001bfh.1	LDLRAD2	3.826	5.94	22.879	28.577	7.538	16.659	14.598	35.157	2.59
uc001bfi.1	HSPG2	19.13	45.296	211.931	199.326	89.385	121.611	166.419	127.844	10.361
uc001bfj.1	HSPG2	100.432	254.698	1193.32	1140.23	565.925	666.362	1123.09	942.852	124.328
uc001bfk.1	ELA3B	0	0	0	0	0	0	0	0	0
uc001bfl.1	ELA3A	0	0	0	0	0	0	0	0	0
uc001bfm.2	HSPC157	47.825	43.811	40.941	30.721	17.231	29.153	51.58	35.157	20.721
uc001bfn.2	HSPC157	49.738	53.464	49.37	39.294	20.462	44.979	53.527	41.549	25.902
uc001bfp.1	CDC42	232.429	240.589	170.99	155.746	87.77	188.247	217.999	79.903	150.23
uc001bfq.1	CDC42	643.722	630.433	281.772	287.201	156.693	344.009	620.909	258.885	181.312
uc001bfr.1	CDC42	642.765	627.462	281.772	286.487	156.154	343.176	619.935	255.689	181.312
uc001bfs.2	WNT4	2.869	4.455	7.225	15.717	9.692	6.664	8.759	3.196	18.131
uc001bft.2	ZBTB40	578.68	397.269	273.343	242.192	210.001	534.755	494.391	95.883	178.722
uc001bfu.2	ZBTB40	576.767	396.527	269.731	241.478	209.462	530.59	493.418	92.687	173.542
uc001bfv.1	KIAA0478	109.041	67.573	46.962	57.154	48.462	128.275	99.268	22.373	33.672
uc001bfw.1	EPHA8	2.869	2.228	2.408	1.429	0	2.499	0.973	3.196	2.59
uc001bfx.1	EPHA8	2.869	2.228	2.408	1.429	0	2.499	0.973	3.196	5.18
uc001bfy.1	C1QA	0	0	175.807	738.721	45.231	149.098	0	652.006	101.017
uc001bfz.1	C1QA	0	0	136.07	607.266	41.462	129.94	0	626.437	95.836
uc001bga.2	C1QC	0	0	242.035	637.987	59.769	171.588	0.973	1224.11	209.804
uc001bgb.1	C1QC	0	0	204.706	541.539	52.231	159.094	0.973	1141.01	191.673
uc001bgc.2	C1QC	0	0	242.035	637.272	59.769	171.588	0.973	1224.11	209.804
uc001bgd.1	C1QB	0	0	221.565	1077.36	47.923	154.929	0	722.321	113.968
uc001bge.1	EPHB2	219.994	206.431	27.696	19.29	64.616	374.828	0	15.981	101.017
uc001bgf.1	EPHB2	219.994	206.431	27.696	19.29	64.616	372.33	0	15.981	101.017
uc001bgg.1	AK025975	18.173	22.277	1.204	0.714	14.539	42.481	1.946	6.392	18.131
uc001bgh.1	CR607811	0.956	0.743	0	0.714	0	1.666	1.946	0	0
uc001bgi.1	AOF2	1567.7	1154.68	472.029	348.642	438.309	1188.62	1125.03	111.864	264.198
uc001bgj.1	AOF2	1584.91	1168.79	472.029	354.358	440.463	1191.12	1140.6	111.864	269.378
uc001bgk.1	LUZP1	595.897	559.147	285.385	355.787	280.539	500.604	229.678	108.668	468.821
uc001bgl.2	LUZP1	281.21	283.658	149.315	174.321	144.308	294.032	116.785	35.157	178.722
uc001bgm.1	LUZP1	286.949	288.113	149.315	174.321	144.847	294.865	117.759	47.942	181.312
uc001bgn.1	HTR1D	0	0	0	1.429	2.154	5.831	0	0	7.771
uc001bgo.1	HNRNPR	1110.49	912.605	332.347	279.342	364.54	476.448	1069.56	159.805	191.673
uc001bgp.2	HNRNPR	1985.69	1645.51	714.064	557.97	687.618	1025.36	1911.39	268.473	349.673
uc001bgq.1	HNRNPR	1787.69	1493.29	562.34	460.093	597.694	844.613	1736.21	226.924	321.182
uc001bgr.2	HNRNPR	1985.69	1645.51	714.064	557.97	687.079	1024.53	1911.39	268.473	349.673
uc001bgs.2	HNRNPR	1945.51	1614.32	691.185	530.822	660.694	972.888	1883.16	265.277	336.723
uc001bgt.1	ZNF436	230.516	230.193	134.865	135.742	129.77	302.362	118.732	47.942	134.689
uc001bgu.1	ZNF436	252.515	245.787	163.765	157.889	142.154	352.339	133.33	47.942	150.23
uc001bgv.1	C1orf213	17.217	17.079	16.858	12.86	7	19.158	24.33	0	15.541
uc001bgw.1	C1orf213	64.085	59.405	69.841	54.297	35	94.124	87.589	31.961	62.164
uc001bgx.1	TCEA3	69.824	34.158	219.156	145.029	59.769	129.94	0.973	383.533	33.672
uc001bgy.1	ASAP3	67.911	143.314	72.249	83.588	28.539	185.748	79.803	31.961	49.213
uc001bgz.1	UPLC1	70.781	150.739	78.27	88.589	29.077	199.908	81.75	35.157	49.213
uc001bha.1	ASAP3	97.563	242.817	113.191	114.309	33.923	276.54	130.41	51.138	82.886
uc001bhb.2	ASAP3	39.216	80.196	40.941	46.438	15.615	113.281	49.634	12.784	31.082
uc001bhc.1	DDEFL1	11.478	49.009	18.062	11.431	1.615	34.151	11.679	6.392	12.951
uc001bhd.2	BC038455	4.782	3.713	1.204	5.001	4.308	7.497	2.92	3.196	10.361
uc001bhe.1	E2F2	194.169	97.275	38.533	36.436	43.077	136.604	205.347	0	0
uc001bhf.1	AX748204	4.782	1.485	1.204	2.858	1.077	5.831	6.812	0	0
uc001bhg.1	CR623483	1171.71	320.786	79.474	168.606	75.385	943.735	119.705	89.491	93.246
uc001bhh.2	ID3	1164.06	319.3	75.862	165.034	68.385	966.224	119.705	92.687	75.115
uc001bhi.2	MDS2	1.913	0	0	1.429	1.077	0.833	0	0	0
uc001bhj.2	MDS2	0.956	0	0	0.714	0	0	0	0	0
uc001bhk.1	RPL11	2983.31	2225.45	2962.22	1683.91	1377.39	1949.11	4736.62	1185.76	396.297
uc001bhl.1	RPL11	2982.35	2224.71	2961.02	1682.48	1376.31	1947.44	4732.72	1185.76	396.297
uc001bhm.1	RPL11	2917.31	2171.24	2834.58	1622.47	1363.93	1902.46	4666.55	1176.17	396.297
uc001bhn.1	RPL11	3007.22	2232.88	2853.85	1659.62	1410.23	1966.6	4680.17	1185.76	411.838
uc001bho.1	TCEB3	499.291	431.427	193.869	194.325	179.847	173.254	459.356	239.708	196.853
uc001bhp.1	AL049675	62.172	66.088	50.575	51.439	47.385	59.973	66.178	31.961	20.721
uc001bhq.1	C1orf128	394.076	288.113	124.028	96.448	77	148.265	664.703	127.844	432.559
uc001bhr.1	LYPLA2	197.995	123.265	59.004	40.723	26.923	71.634	154.741	54.334	54.394
uc001bhs.1	LYPLA2	199.908	124.75	59.004	41.437	26.923	74.133	156.687	54.334	54.394
uc001bht.1	LYPLA2	194.169	121.78	59.004	40.723	24.231	68.302	151.821	54.334	51.803
uc001bhu.1	LYPLA2	193.212	121.78	59.004	40.723	24.231	68.302	151.821	54.334	51.803
uc001bhv.1	GALE	80.346	51.237	36.125	25.72	26.923	29.153	161.553	175.786	38.853
uc001bhw.1	GALE	77.476	49.751	36.125	23.576	24.769	29.153	151.821	166.198	38.853
uc001bhx.1	GALE	91.824	55.692	52.983	37.15	27.462	36.65	184.91	185.374	44.033
uc001bhy.1	GALE	96.606	56.434	52.983	37.865	27.462	36.65	187.83	185.374	46.623
uc001bhz.1	GALE	87.998	54.207	51.779	31.435	24.769	32.485	176.151	182.178	44.033
uc001bia.1	GALE	41.129	25.247	13.246	12.86	12.923	12.494	75.91	76.707	18.131
uc001bib.1	HMGCL	86.085	92.077	95.128	102.164	50.616	44.146	99.268	610.457	56.984
uc001bic.1	HMGCL	65.998	67.573	55.391	67.871	36.077	34.151	76.884	520.966	38.853
uc001bid.1	HMGCL	46.868	51.237	66.229	72.158	36.616	31.652	47.687	297.238	38.853
uc001bie.1	FUCA1	76.52	113.612	81.883	135.027	40.923	43.313	36.982	373.945	69.935
uc001bif.1	CNR2	0	0	0	1.429	0.538	0	0	3.196	0
uc001big.1	PNRC2	224.777	209.402	137.274	148.602	107.693	161.593	348.409	44.746	59.574
uc001bij.1	FUSIP1	710.677	587.364	251.668	282.2	257.385	462.288	445.731	79.903	103.607
uc001bil.2	MYOM3	0	0.743	1.204	2.858	0	0	0	0	0
uc001bim.2	MYOM3	0	0.743	3.612	2.858	0	0	0	0	0
uc001bin.2	MYOM3	0	0.743	6.021	2.858	0	0	0	0	0
uc001bio.2	MYOM3	0	0	4.817	0.714	0	0	0	0	0
uc001bip.1	MYOM3	0	0	4.817	0.714	0.538	0.833	0	0	0
uc001biq.1	IL22RA1	0	0.743	8.429	5.001	0	0.833	0	25.569	7.771
uc001bir.1	IL28RA	4.782	19.307	8.429	15.717	3.231	13.327	0.973	44.746	12.951
uc001bis.1	IL28RA	4.782	20.049	8.429	15.717	3.231	13.327	0.973	44.746	12.951
uc001bit.1	IL28RA	4.782	19.307	8.429	15.717	3.231	13.327	0	41.549	12.951
uc001biu.1	IL28RA	4.782	19.307	8.429	15.717	3.231	13.327	0.973	44.746	12.951
uc001biv.2	IL28RA	4.782	3.713	6.021	6.43	2.692	7.497	0	28.765	0
uc001biw.1	DQ595936	0	0	0	0	0	0	0	0	0
uc001bix.1	GRHL3	12.434	0	0	0	0.538	0	0	3.196	2.59
uc001biy.1	GRHL3	9.565	0	0	0.714	0	0	0	3.196	2.59
uc001biz.1	GRHL3	8.608	0	0	0.714	0	0	0	3.196	2.59
uc001bja.1	C1orf201	4.782	15.594	27.696	16.432	3.769	18.325	24.33	9.588	75.115
uc001bjb.1	C1orf201	8.608	19.307	31.308	20.718	3.769	20.824	34.062	9.588	93.246
uc001bjc.1	C1orf201	7.652	19.307	31.308	20.718	3.769	20.824	34.062	9.588	85.476
uc001bjd.1	C1orf201	5.739	17.079	27.696	17.861	3.769	18.325	31.143	9.588	77.705
uc001bje.1	C1orf201	4.782	7.426	13.246	11.431	2.692	13.327	18.491	6.392	28.492
uc001bjf.2	C1orf201	3.826	5.198	6.021	7.144	2.154	6.664	17.518	9.588	12.951
uc001bjg.1	NPAL3	28.695	33.415	46.962	36.436	9.692	23.323	92.455	28.765	196.853
uc001bjh.1	NPAL3	109.997	108.414	183.032	192.896	49	68.302	287.097	54.334	940.233
uc001bji.2	DKFZp686E22155	13.391	10.396	22.879	17.146	8.615	8.33	33.089	6.392	51.803
uc001bjj.1	RCAN3	127.214	89.107	125.232	65.728	27.462	69.135	1.946	3.196	28.492
uc001bjk.1	C1orf130	0	2.228	1.204	20.718	1.077	0.833	0	44.746	7.771
uc001bjm.1	SRRM1	459.118	318.558	272.139	264.339	279.462	360.668	515.802	178.982	233.116
uc001bjn.1	CLIC4	1911.08	2105.16	1182.48	850.173	408.155	1103.66	473.954	319.611	393.706
uc001bjo.1	CLIC4	2879.05	3224.93	1752.05	1248.83	601.463	1600.93	733.801	441.063	567.248
uc001bjp.1	CLIC4	1844.12	2039.07	1135.52	818.738	390.924	1062.85	461.302	316.415	388.526
uc001bjq.1	RUNX3	732.676	367.567	505.745	285.058	4.846	1151.14	0	28.765	2.59
uc001bjr.1	RUNX3	651.374	328.954	438.312	250.765	3.231	969.556	0	22.373	2.59
uc001bjs.2	AX747207	248.689	138.859	184.236	123.597	0.538	463.121	0	6.392	0
uc001bjt.1	SYF2	173.126	150.739	186.644	134.313	110.385	174.087	198.535	63.922	56.984
uc001bju.1	SYF2	151.126	138.859	170.99	127.169	98.539	164.092	177.124	57.53	54.394
uc001bjv.1	SYF2	70.781	56.434	85.495	56.44	39.846	54.142	58.393	25.569	23.312
uc001bjw.1	C1orf63	469.64	308.162	676.735	434.374	237.462	335.68	399.99	92.687	139.869
uc001bjz.1	RHD	0.956	0	15.654	12.145	10.231	5.831	95.375	0	5.18
uc001bka.1	RHD	0.956	0	14.45	12.145	10.231	5.831	93.428	0	5.18
uc001bkb.1	RHD	0.956	0	15.654	15.717	11.308	5.831	94.401	0	5.18
uc001bkc.1	RHD	0.956	0	13.246	6.43	7	3.332	74.937	0	5.18
uc001bkd.1	AX747205	1.913	0	15.654	9.288	7	5.831	16.545	6.392	5.18
uc001bke.1	TMEM50A	974.669	665.333	960.916	512.961	407.078	366.499	599.498	121.452	240.886
uc001bkf.1	RHCE	10.521	8.911	1.204	4.287	3.769	7.497	72.991	3.196	0
uc001bkg.1	RHCE	9.565	8.911	1.204	3.572	3.769	4.998	68.125	3.196	0
uc001bkh.1	RHCE	10.521	7.426	1.204	1.429	2.154	5.831	36.009	3.196	0
uc001bki.1	RHCE	9.565	6.683	1.204	2.143	2.692	5.831	36.982	3.196	0
uc001bkj.1	RHCE	10.521	10.396	7.225	7.144	4.846	12.494	72.991	6.392	2.59
uc001bkk.1	TMEM57	515.551	291.826	285.385	200.041	183.078	207.405	310.454	332.395	132.099
uc001bkl.2	LDLRAP1	115.736	95.79	152.928	109.308	31.769	87.46	203.401	111.864	137.279
uc001bkm.2	MAN1C1	8.608	3.713	3.612	34.293	5.385	16.659	0	194.963	176.132
uc001bkn.2	pp6318	3.826	0.743	3.612	17.861	2.154	6.664	0	83.099	88.066
uc001bko.1	SEPN1	540.42	422.516	740.555	492.957	617.079	578.902	174.205	153.413	323.772
uc001bkp.1	SEPN1	540.42	422.516	739.351	492.957	616.54	578.902	174.205	153.413	323.772
uc001bkq.2	FAM54B	222.864	246.53	160.153	112.88	121.693	154.096	291.963	230.12	204.624
uc001bkr.2	FAM54B	216.168	228.708	155.336	102.164	113.077	147.432	277.365	210.943	196.853
uc001bks.2	FAM54B	200.864	233.906	138.478	105.021	117.923	146.6	278.338	226.924	196.853
uc001bkt.2	FAM54B	200.864	230.193	142.09	102.878	117.923	143.268	275.419	230.12	196.853
uc001bku.2	FAM54B	194.169	213.114	133.661	92.876	109.847	137.437	261.794	207.747	189.083
uc001bkv.2	HYST1888	192.256	213.114	130.049	95.734	106.077	137.437	266.66	210.943	196.853
uc001bkw.1	C1orf135	80.346	66.088	13.246	3.572	16.154	31.652	209.24	0	12.951
uc001bkx.1	PAQR7	9.565	53.464	139.682	72.872	60.308	76.632	76.884	73.51	88.066
uc001bky.1	C1orf215	11.478	9.653	0	0	1.615	0.833	1.946	0	10.361
uc001bkz.1	STMN1	4167.45	2929.4	1121.07	672.279	1157.7	2416.39	1942.53	41.549	1144.86
uc001bla.1	STMN1	4593.09	3276.17	1353.47	792.304	1311.7	2691.27	2078.78	51.138	1217.38
uc001blb.1	STMN1	4574.92	3256.12	1336.61	783.731	1296.08	2660.45	2075.86	51.138	1204.43
uc001blc.1	STMN1	4150.24	2925.68	1112.64	670.851	1155	2410.56	1937.66	41.549	1144.86
uc001bld.2	PAFAH2	44.955	82.424	74.658	61.441	36.077	53.309	80.776	143.825	46.623
uc001ble.2	PAFAH2	44.955	83.167	74.658	61.441	36.077	54.142	80.776	143.825	46.623
uc001blf.1	EXTL1	24.869	86.879	14.45	11.431	34.462	8.33	8.759	0	222.755
uc001blg.1	SLC30A2	0	3.713	1.204	0.714	0.538	0.833	0	0	2.59
uc001blh.1	SLC30A2	0	3.713	1.204	0.714	0.538	0.833	0	0	2.59
uc001bli.1	TRIM63	0.956	0.743	0	0	0.538	0	0.973	0	0
uc001blj.2	PDIK1L	122.431	124.75	118.007	106.45	88.846	97.455	354.249	38.353	64.754
uc001blk.1	GRRP1	0	1.485	7.225	13.574	10.231	6.664	1.946	6.392	15.541
uc001bll.2	ZNF593	62.172	61.632	56.595	42.151	27.462	37.483	73.964	15.981	25.902
uc001blm.2	CNKSR1	0	1.485	0	11.431	2.154	3.332	6.812	3.196	12.951
uc001bln.2	CNKSR1	0	1.485	0	11.431	2.154	3.332	6.812	3.196	12.951
uc001blo.1	CNKSR1	0	1.485	0	10.716	2.154	3.332	6.812	3.196	12.951
uc001blp.1	CATSPER4	0	0	0	0	0	0	0	0	0
uc001blq.2	BC030768	0	0.743	0	0	0	0	0.973	22.373	2.59
uc001blr.2	CCDC21	341.469	278.46	103.557	69.3	100.693	201.574	876.863	47.942	137.279
uc001bls.1	CCDC21	341.469	278.46	103.557	69.3	100.693	201.574	876.863	47.942	139.869
uc001blt.1	CCDC21	165.474	124.75	45.758	35.007	55.462	96.622	449.623	25.569	72.525
uc001blu.1	SH3BGRL3	325.209	575.483	370.88	353.643	371.54	198.243	378.579	153.413	290.099
uc001blv.1	UBXD5	86.085	102.473	40.941	45.009	32.308	25.822	54.5	25.569	67.345
uc001blw.1	UBXN11	99.476	119.552	65.024	62.155	47.385	33.318	65.205	28.765	77.705
uc001blx.1	UBXD5	81.302	105.443	59.004	55.011	41.462	30.819	52.553	22.373	67.345
uc001bly.1	UBXN11	74.607	97.275	56.595	48.581	38.769	31.652	51.58	28.765	62.164
uc001blz.1	UBXN11	95.65	117.324	62.616	60.727	46.308	33.318	63.259	22.373	75.115
uc001bma.1	UBXN11	95.65	117.324	62.616	61.441	46.308	33.318	63.259	22.373	77.705
uc001bmb.1	UBXN11	87.041	102.473	40.941	45.724	32.308	25.822	55.473	25.569	67.345
uc001bmc.1	CD52	0	10.396	6.021	231.476	1.615	3.332	184.91	63.922	7.771
uc001bmd.2	AIM1L	0	0.743	0	0	0	0	12.652	3.196	0
uc001bmf.2	AIM1L	0	0	0	0	0	0	0.973	0	0
uc001bmg.1	ZNF683	0	0	0	6.43	0	0	0	0	0
uc001bmh.1	ZNF683	0	0	0	6.43	0	0	0	0	0
uc001bmi.1	LIN28	0.956	0.743	0	0.714	1.077	1.666	0.973	0	5.18
uc001bmj.1	LIN28	0.956	0.743	0	0.714	1.077	1.666	0.973	0	5.18
uc001bmk.1	DHDDS	262.08	294.796	151.724	113.594	128.693	155.762	281.258	124.648	251.247
uc001bml.1	DHDDS	262.08	294.053	151.724	113.594	127.616	155.762	280.285	124.648	251.247
uc001bmm.1	DHDDS	262.08	294.053	151.724	113.594	128.154	155.762	280.285	124.648	251.247
uc001bmn.1	DHDDS	258.254	287.37	146.907	108.593	126	152.43	275.419	111.864	235.706
uc001bmo.1	AL050085	1.913	3.713	2.408	8.573	8.077	5.831	2.92	3.196	7.771
uc001bmp.2	HMGN2	445.727	349.003	215.544	140.743	127.077	219.066	726.015	92.687	56.984
uc001bmq.2	HMGN2	161.648	141.829	52.983	40.723	35	74.133	179.071	25.569	41.443
uc001bmr.1	RPS6KA1	87.041	75.741	31.308	92.162	21.539	43.313	266.66	47.942	49.213
uc001bms.1	RPS6KA1	82.259	74.256	26.491	91.447	19.385	40.815	254.008	47.942	49.213
uc001bmt.1	ARID1A	938.323	675.729	712.86	590.834	922.926	673.858	932.336	294.042	518.035
uc001bmu.1	ARID1A	1471.09	1050.72	1075.31	891.61	1294.47	1011.2	1310.91	409.102	733.019
uc001bmv.1	ARID1A	1629.87	1178.44	1171.64	990.201	1460.85	1134.48	1465.65	453.847	782.232
uc001bmw.1	ARID1A	747.023	554.692	557.524	460.808	756.541	547.249	717.256	210.943	383.346
uc001bmx.1	ARID1A	1105.71	804.934	717.676	624.413	887.387	720.503	907.032	249.296	432.559
uc001bmy.1	PIGV	40.173	28.217	73.453	52.868	17.769	27.487	70.071	118.256	25.902
uc001bmz.1	PIGV	60.259	51.979	119.211	93.59	30.692	47.478	123.598	207.747	54.394
uc001bna.1	PIGV	59.303	52.722	120.415	91.447	30.692	50.81	124.571	198.159	56.984
uc001bnb.1	ZDHHC18	235.298	191.58	108.374	96.448	101.77	137.437	210.214	118.256	88.066
uc001bnc.1	SFN	3.826	1.485	1.204	15.003	2.154	0.833	7.786	0	0
uc001bnd.1	GPN2	146.344	155.195	91.516	77.159	70.539	94.124	178.098	57.53	88.066
uc001bne.1	GPATCH3	175.039	132.918	67.433	37.865	43.616	44.146	114.839	60.726	88.066
uc001bnf.1	NR0B2	0	0	0	5.001	0	0	0	332.395	15.541
uc001bng.1	NUDC	572.941	388.358	203.502	152.174	151.308	364.833	789.274	159.805	282.329
uc001bnh.1	NUDC	574.854	389.101	203.502	152.174	151.308	367.332	790.247	163.002	282.329
uc001bni.1	C1orf172	1.913	2.97	0	9.288	1.077	4.998	7.786	35.157	0
uc001bnj.2	TRNP1	131.996	76.484	3.612	10.716	2.154	74.966	4.866	9.588	103.607
uc001bnk.1	FAM46B	6.695	20.792	7.225	12.86	0.538	11.661	5.839	6.392	2.59
uc001bnl.1	SLC9A1	46.868	66.83	57.799	70.014	52.769	46.645	26.277	15.981	85.476
uc001bnm.1	SLC9A1	89.911	119.552	107.17	167.891	108.231	102.453	62.285	31.961	168.361
uc001bnn.1	SLC9A1	45.912	54.949	51.779	100.02	58.692	59.14	36.982	15.981	88.066
uc001bno.1	WDTC1	217.125	256.183	274.547	189.324	257.385	276.54	269.579	214.139	274.558
uc001bnp.1	KIAA1037	151.126	193.065	227.585	148.602	201.385	209.071	191.723	159.805	202.034
uc001bnq.1	WDTC1	143.474	181.927	183.032	129.312	186.847	191.579	180.044	147.021	217.575
uc001bnr.2	TMEM222	144.431	132.176	96.332	77.159	85.077	99.954	90.509	105.472	139.869
uc001bns.2	DKFZp564D0478	145.387	132.918	96.332	78.587	85.616	100.787	91.482	105.472	139.869
uc001bnt.2	DKFZp564D0478	148.257	133.661	96.332	77.873	87.77	100.787	92.455	105.472	145.05
uc001bnu.2	DKFZp564D0478	138.692	126.235	93.924	76.444	78.616	94.957	88.562	99.079	132.099
uc001bnv.1	SYTL1	26.782	120.295	0	17.861	40.385	19.158	13.625	0	2.59
uc001bnw.1	SYTL1	27.738	121.78	0	17.861	41.462	19.991	15.571	0	2.59
uc001bnx.2	FLJ00227	28.695	146.284	1.204	17.146	38.769	25.822	21.411	0	5.18
uc001bny.1	MAP3K6	46.868	104.701	39.737	108.593	17.231	56.641	78.83	28.765	46.623
uc001bnz.1	MAP3K6	22.956	50.494	15.654	36.436	5.385	24.989	27.25	12.784	28.492
uc001boa.1	FCN3	0	0	0	217.187	1.615	1.666	0	604.064	12.951
uc001bob.1	FCN3	0	0	0	215.758	1.615	1.666	0	604.064	12.951
uc001boc.1	CD164L2	0	2.97	0	3.572	0	0.833	4.866	0	0
uc001bod.1	GPR3	2.869	6.683	0	0	2.154	2.499	31.143	0	44.033
uc001boe.2	CR624826	190.343	149.254	227.585	174.321	94.231	173.254	346.463	41.549	101.017
uc001bof.1	WASF2	664.765	496.029	722.493	572.259	353.232	564.741	1124.06	191.767	334.132
uc001boh.1	AHDC1	25.825	34.9	19.266	27.148	86.693	75.799	40.875	19.177	69.935
uc001boi.1	FGR	0	0	3.612	52.868	3.231	3.332	0	19.177	5.18
uc001boj.1	FGR	0	0.743	10.837	87.161	5.385	5.831	0	38.353	12.951
uc001bok.1	FGR	0	0.743	12.042	86.446	5.385	5.831	0	41.549	12.951
uc001bol.1	FGR	0	0.743	10.837	88.589	5.385	5.831	0	41.549	12.951
uc001bom.1	FGR	0	0.743	12.042	91.447	5.923	6.664	0	44.746	12.951
uc001bon.1	IFI6	27.738	142.571	307.06	407.94	214.308	216.567	20.437	294.042	365.214
uc001boo.1	IFI6	26.782	141.829	305.855	405.082	212.693	212.403	19.464	290.846	357.444
uc001bop.1	IFI6	27.738	141.829	307.06	407.226	213.77	216.567	20.437	294.042	365.214
uc001boq.1	FAM76A	61.216	74.256	68.637	59.298	42.539	63.304	44.768	9.588	38.853
uc001bor.1	FAM76A	61.216	74.256	68.637	59.298	42.539	63.304	44.768	9.588	38.853
uc001bos.1	FAM76A	60.259	71.286	67.433	59.298	40.923	63.304	42.821	9.588	38.853
uc001bot.1	FAM76A	60.259	71.286	67.433	59.298	40.923	63.304	42.821	9.588	38.853
uc001bou.2	STX12	304.166	249.5	399.779	355.787	181.462	212.403	232.597	163.002	398.887
uc001bov.1	PPP1R8	451.466	333.409	246.852	176.464	117.923	232.394	385.391	76.707	116.558
uc001bow.1	PPP1R8	452.423	337.122	250.464	179.322	120.077	235.725	390.258	76.707	116.558
uc001box.1	PPP1R8	417.989	312.617	217.952	162.89	109.308	213.236	354.249	67.118	106.197
uc001boy.1	SCARNA1	325.209	452.218	1130.7	875.178	228.308	966.224	757.158	300.434	15.541
uc001boz.1	C1orf38	9.565	8.168	18.062	71.443	9.154	10.828	60.339	31.961	44.033
uc001bpa.1	C1orf38	7.652	8.168	15.654	55.011	7	8.33	47.687	28.765	33.672
uc001bpb.1	C1orf38	11.478	9.653	18.062	88.589	12.923	7.497	69.098	57.53	51.803
uc001bpc.2	C1orf38	13.391	11.138	28.9	109.308	17.769	13.327	91.482	92.687	77.705
uc001bpd.1	RPA2	385.468	279.945	133.661	130.741	97.462	169.922	486.605	57.53	101.017
uc001bpe.1	RPA2	460.075	332.666	189.052	185.038	117.385	210.737	604.364	63.922	121.738
uc001bpf.1	SMPDL3B	5.739	5.198	4.817	10.716	1.615	0.833	1.946	3.196	2.59
uc001bpg.1	SMPDL3B	6.695	5.198	7.225	12.145	0.538	1.666	0.973	3.196	0
uc001bph.1	XKR8	65.998	79.454	34.92	35.722	25.846	29.986	9.732	73.51	23.312
uc001bpi.1	EYA3	130.083	112.126	118.007	120.739	99.616	197.41	209.24	57.53	72.525
uc001bpj.2	EYA3	110.954	94.305	107.17	95.019	81.846	171.588	183.937	44.746	64.754
uc001bpk.1	EYA3	111.91	93.562	103.557	107.165	82.923	178.252	185.883	47.942	62.164
uc001bpl.1	PTAFR	0.956	1.485	16.858	74.301	4.846	8.33	0.973	28.765	49.213
uc001bpm.2	PTAFR	0.956	1.485	13.246	60.727	4.308	8.33	0.973	22.373	41.443
uc001bpn.1	DNAJC8	417.032	422.516	169.786	171.463	135.693	195.744	431.132	79.903	121.738
uc001bpo.1	SPF31	425.641	424.744	170.99	171.463	137.308	197.41	434.052	79.903	121.738
uc001bpp.1	ATPIF1	744.154	661.62	415.433	250.765	240.155	278.206	1346.92	405.906	396.297
uc001bpq.1	ATPIF1	735.545	657.165	407.004	245.764	234.77	269.876	1324.54	399.514	391.116
uc001bpr.1	ATPIF1	822.587	764.836	445.537	302.919	302.616	333.181	1530.86	479.416	458.461
uc001bps.1	SESN2	131.04	193.065	38.533	32.149	49	76.632	890.488	198.159	56.984
uc001bpt.2	MED18	87.041	66.83	54.187	39.294	23.154	39.149	117.759	60.726	25.902
uc001bpu.2	PHACTR4	41.129	23.762	26.491	55.726	57.077	52.476	37.955	28.765	41.443
uc001bpv.1	PHACTR4	131.996	98.018	93.924	151.459	161.539	175.753	128.464	108.668	101.017
uc001bpw.1	PHACTR4	223.82	173.016	166.173	209.328	228.847	227.396	232.597	166.198	145.05
uc001bpx.1	PHACTR4	223.82	173.016	168.582	211.472	232.078	229.062	233.571	166.198	147.64
uc001bpy.1	PHACTR4	213.299	164.848	160.153	194.325	224.001	221.565	215.08	163.002	139.869
uc001bpz.2	PHACTR4	64.085	62.375	36.125	58.583	56.539	69.968	78.83	44.746	33.672
uc001bqa.1	SNHG3-RCC1	761.371	600.73	189.052	244.335	147	289.867	1555.19	54.334	41.443
uc001bqb.1	SNHG3-RCC1	759.458	599.245	189.052	244.335	147	289.034	1554.22	54.334	41.443
uc001bqc.1	SNHG3-RCC1	755.632	597.017	184.236	235.048	139.462	284.037	1536.7	47.942	38.853
uc001bqd.2	AF075052	341.469	181.184	51.779	84.303	75.385	74.133	384.418	38.353	28.492
uc001bqe.1	RCC1	471.553	398.754	97.537	128.598	116.308	209.071	813.604	41.549	23.312
uc001bqf.1	RCC1	472.509	398.754	97.537	128.598	116.308	209.071	813.604	41.549	23.312
uc001bqg.1	RCC1	471.553	398.754	97.537	128.598	115.77	208.238	811.658	38.353	23.312
uc001bqh.1	TRSPAP1	106.171	105.443	78.27	51.439	46.308	62.471	116.785	25.569	44.033
uc001bqi.1	TRNAU1AP	102.345	100.988	74.658	50.01	42	60.805	114.839	25.569	41.443
uc001bqk.2	TRG11	125.301	105.443	68.637	53.582	29.077	51.643	189.776	15.981	25.902
uc001bql.2	TRG11	285.992	320.786	315.489	263.625	86.154	428.97	1382.93	278.061	88.066
uc001bqm.2	TRG11	2710.71	3520.47	19708.4	16932.7	2450.55	11868.7	11756.4	3979.16	1308.04
uc001bqn.2	TRG11	615.027	937.11	10076.4	8987.54	1438.77	6701.1	3860.73	942.852	155.41
uc001bqo.2	TRG11	2551.93	3121.72	10195.6	8424.57	1155	5977.26	10476.6	3573.25	1302.86
uc001bqp.2	TRG11	58.346	54.207	27.696	22.862	11.308	29.986	95.375	6.392	10.361
uc001bqq.1	SNORD99	87.041	76.484	291.406	317.207	54.385	165.757	572.248	191.767	227.935
uc001bqr.2	SNORA61	135.822	188.61	239.627	208.614	54.385	368.165	1159.09	258.885	51.803
uc001bqs.2	SNORA44	321.383	611.869	9760.88	8721.06	1351	6269.63	2455.41	667.987	64.754
uc001bqt.2	SNORA16A	2230.55	2779.4	9872.87	8145.23	1060.77	5533.3	9019.72	3285.6	1212.2
uc001bqu.1	RAB42	1.913	8.168	4.817	0	0	0	0.973	0	5.18
uc001bqv.1	RAB42	1.913	7.426	1.204	0	0	0	0.973	0	0
uc001bqw.1	TAF12	71.737	88.365	125.232	82.874	58.692	122.444	155.714	31.961	38.853
uc001bqx.1	TAF12	80.346	103.216	149.315	99.306	61.385	135.771	173.232	35.157	44.033
uc001bqy.1	TAF12	93.737	108.414	178.215	121.453	70	156.595	188.803	31.961	38.853
uc001bqz.1	GMEB1	132.953	95.048	43.35	54.297	61.385	59.973	87.589	22.373	51.803
uc001bra.1	GMEB1	134.866	96.533	43.35	55.011	61.385	59.973	88.562	22.373	54.394
uc001brb.1	GMEB1	132.953	95.048	43.35	54.297	61.385	59.973	87.589	22.373	54.394
uc001brc.1	YTHDF2	689.634	441.823	284.181	242.192	269.232	378.993	363.008	83.099	113.968
uc001brd.1	YTHDF2	688.677	441.823	284.181	242.192	269.232	378.993	362.034	83.099	113.968
uc001bre.1	YTHDF2	676.243	443.308	262.506	220.045	260.078	371.497	362.034	86.295	126.919
uc001brf.1	OPRD1	26.782	8.168	0	1.429	1.077	0.833	0	0	15.541
uc001brg.1	EPB41	1749.43	2445.99	3484.82	1443.87	684.925	687.185	2527.43	310.023	95.836
uc001brh.1	EPB41	1702.56	2390.3	3372.84	1394.57	650.464	661.364	2476.82	300.434	95.836
uc001bri.1	EPB41	1703.52	2382.87	3386.08	1400.28	666.079	669.693	2471.95	306.826	95.836
uc001brj.1	EPB41	1715.95	2400.69	3424.62	1411	658.002	673.025	2508.94	310.023	95.836
uc001brk.2	EPB41	643.722	879.933	1582.26	717.289	316.078	356.503	933.309	108.668	51.803
uc001brl.1	EPB41	1737.95	2404.41	3472.78	1403.14	687.618	704.677	2456.38	306.826	98.427
uc001brm.1	EPB41	738.415	994.287	1679.8	778.015	347.309	375.661	1056.91	121.452	54.394
uc001brn.1	TMEM200B	170.256	253.213	257.689	105.736	51.154	52.476	267.633	63.922	33.672
uc001bro.1	SFRS4	661.895	640.828	286.589	282.915	316.616	442.297	962.505	236.512	308.231
uc001brp.1	MECR	131.04	126.978	85.495	57.869	70.539	94.124	136.25	28.765	44.033
uc001brq.1	MECR	126.257	123.265	79.474	56.44	65.693	86.627	132.357	28.765	44.033
uc001brr.1	MECR	130.083	123.265	81.883	58.583	67.308	89.959	133.33	28.765	44.033
uc001brs.1	MECR	130.083	121.037	77.066	56.44	67.846	94.124	130.41	25.569	41.443
uc001brt.1	MECR	98.519	92.077	71.045	44.295	48.462	65.803	104.134	28.765	33.672
uc001bru.1	PTPRU	268.775	153.71	54.187	65.728	181.462	718.837	20.437	51.138	145.05
uc001brv.1	PTPRU	268.775	153.71	54.187	65.728	181.462	718.837	20.437	51.138	145.05
uc001brw.1	PTPRU	268.775	153.71	54.187	65.728	181.462	718.837	20.437	51.138	145.05
uc001brx.1	PTPRU	80.346	37.871	15.654	16.432	54.923	204.906	7.786	28.765	44.033
uc001bry.2	BC042538	0	0	0	0.714	0	0	0	0	0
uc001brz.1	MATN1	5.739	8.911	8.429	11.431	7.538	7.497	27.25	0	2.59
uc001bsa.1	MATN1	2.869	2.97	9.633	6.43	2.692	4.998	19.464	0	5.18
uc001bsb.1	BC044253	1.913	8.911	13.246	15.717	8.077	7.497	56.446	0	7.771
uc001bsc.1	LAPTM5	0	0.743	226.381	828.025	37.154	128.275	121.651	469.828	238.296
uc001bsd.2	SDC3	76.52	49.009	370.88	308.634	277.847	169.922	118.732	546.535	948.004
uc001bse.2	SDC3	74.607	48.266	373.288	311.492	293.462	194.911	117.759	556.123	948.004
uc001bsf.1	PUM1	1025.36	812.36	750.189	615.125	739.31	966.224	815.551	239.708	461.051
uc001bsg.1	PUM1	1030.15	846.517	730.922	597.264	738.772	957.895	830.149	242.904	481.772
uc001bsh.1	PUM1	1441.44	1136.12	928.403	760.154	943.388	1206.11	1117.25	348.376	657.904
uc001bsi.1	PUM1	1441.44	1136.12	927.199	760.154	943.388	1204.45	1116.27	348.376	657.904
uc001bsj.1	PUM1	1438.57	1132.4	915.158	750.867	932.618	1184.46	1113.35	348.376	655.314
uc001bsk.1	PUM1	1377.35	1107.9	904.32	743.722	925.08	1188.62	1084.16	341.984	632.002
uc001bsl.1	SNORD85	7.652	9.653	54.187	49.296	40.923	69.968	35.036	51.138	2.59
uc001bsm.1	PRO0611	16.26	14.851	8.429	16.432	19.385	29.153	29.196	0	15.541
uc001bsn.1	NKAIN1	13.391	22.277	7.225	0.714	2.154	1.666	0.973	0	31.082
uc001bso.1	SNRNP40	366.338	339.349	157.744	120.739	116.308	189.913	575.168	70.314	108.787
uc001bsp.1	ZCCHC17	257.297	230.936	115.599	95.019	73.231	122.444	253.035	44.746	134.689
uc001bsq.1	ZCCHC17	258.254	233.164	115.599	95.019	73.769	122.444	256.928	44.746	139.869
uc001bsr.1	ZCCHC17	211.386	194.55	86.699	68.585	65.154	104.952	212.16	38.353	129.509
uc001bss.1	FABP3	10.521	1675.21	13.246	10.716	25.846	44.979	19.464	22.373	199.443
uc001bst.1	SERINC2	62.172	105.443	12.042	28.577	7.538	19.991	3.893	357.964	25.902
uc001bsu.1	SERINC2	60.259	107.671	12.042	27.863	8.077	19.991	5.839	348.376	25.902
uc001bsv.1	SERINC2	62.172	105.443	12.042	27.863	8.077	20.824	3.893	348.376	23.312
uc001bsw.1	BC104454	0	0	0	0	0	0	0	0	0
uc001bsx.2	BC104455	0	0	0	0	0	0	0	0	0
uc001bsy.1	BC139778	0	0	0	0.714	0	0.833	0	3.196	0
uc001bsz.1	TINAGL1	0	0	30.104	45.724	12.385	8.33	2.92	86.295	20.721
uc001bta.1	TINAGL1	0	0	34.92	53.582	13.462	10.828	2.92	118.256	33.672
uc001btb.1	HCRTR1	1.913	2.228	36.125	30.006	1.077	0	0	0	2.59
uc001btc.2	HCRTR1	2.869	0.743	37.329	28.577	1.077	0	0	0	2.59
uc001btd.1	HCRTR1	0.956	2.228	25.287	22.862	0.538	0	0	0	2.59
uc001bte.1	AX747565	158.778	226.481	148.111	140.028	87.231	131.606	161.553	131.04	129.509
uc001btf.1	PEF1	139.648	215.342	138.478	124.311	81.846	124.11	153.767	127.844	121.738
uc001btg.1	PEF1	174.082	260.638	201.094	159.318	109.308	164.092	181.99	163.002	137.279
uc001bth.1	PEF1	192.256	283.658	252.873	185.038	124.923	194.911	207.294	166.198	150.23
uc001bti.1	COL16A1	29.651	234.649	16.858	17.861	56.539	54.142	0.973	12.784	77.705
uc001btj.1	COL16A1	47.825	499	24.083	35.007	105	84.128	0	15.981	103.607
uc001btk.1	COL16A1	55.477	627.462	34.92	50.01	150.77	105.785	0	19.177	139.869
uc001btl.2	COL16A1	34.434	415.091	16.858	35.722	100.154	50.81	0	6.392	85.476
uc001btm.1	BAI 2	83.215	38.613	18.062	8.573	242.308	24.156	0	3.196	339.313
uc001btn.1	BAI2	224.777	107.671	42.145	25.005	565.925	72.467	0	0	984.266
uc001bto.1	BAI2	224.777	107.671	42.145	25.005	565.925	72.467	0	0	984.266
uc001btp.1	BAI 2	99.476	49.009	24.083	10.002	285.386	29.153	0	3.196	391.116
uc001btq.1	BAI2	106.171	55.692	16.858	12.145	248.232	36.65	0	0	512.854
uc001btr.1	BC069257	0	3.713	10.837	5.715	0	0	0	3.196	0
uc001bts.1	SPOCD1	0	4.455	13.246	7.859	0.538	0	0.973	3.196	0
uc001btt.2	SPOCD1	0	4.455	15.654	8.573	0.538	0	0.973	3.196	0
uc001btu.2	SPOCD1	0	4.455	13.246	7.859	0.538	0	0.973	3.196	0
uc001btv.2	SPOCD1	0	4.455	13.246	7.144	0.538	0	0.973	3.196	0
uc001btw.1	SPOCD1	0	4.455	16.858	3.572	0.538	0	0.973	0	2.59
uc001btx.1	CR601100	241.993	339.349	211.931	213.615	169.077	132.439	697.792	172.59	287.509
uc001bty.1	PTP4A2	622.679	727.708	433.496	320.065	219.693	295.698	1280.74	332.395	502.494
uc001btz.1	PTP4A2	573.898	664.59	420.25	312.206	205.154	278.206	1162.01	303.63	474.002
uc001bua.1	KHDRBS1	484.943	465.585	396.167	264.339	325.77	453.959	455.463	92.687	155.41
uc001bub.1	KHDRBS1	1112.4	1055.18	717.676	470.81	578.848	756.32	1035.5	214.139	310.821
uc001buc.1	KHDRBS1	548.072	510.138	433.496	300.061	374.232	513.098	539.159	118.256	189.083
uc001bud.2	TMEM39B	143.474	169.303	68.637	68.585	74.846	60.805	138.196	31.961	85.476
uc001bue.2	TMEM39B	143.474	169.303	68.637	68.585	74.846	60.805	138.196	31.961	85.476
uc001buf.2	TMEM39B	130.083	158.908	63.82	61.441	68.385	55.808	130.41	28.765	72.525
uc001bug.1	KPNA6	1007.19	856.913	794.742	520.82	604.694	897.922	825.283	357.964	606.101
uc001buh.1	KPNA6	1006.23	856.913	794.742	518.677	604.156	897.922	823.336	357.964	603.51
uc001bui.1	TXLNA	431.38	772.261	559.932	430.087	436.155	489.776	630.641	290.846	308.231
uc001buj.1	TXLNA	450.51	787.113	571.974	436.517	448.001	504.769	634.533	290.846	310.821
uc001buk.2	CCDC28B	73.65	89.85	30.104	20.004	40.923	19.158	115.812	3.196	38.853
uc001bul.1	CCDC28B	68.868	77.226	27.696	13.574	31.769	14.16	110.946	3.196	36.262
uc001bum.1	IQCC	48.781	59.405	25.287	20.004	29.615	13.327	56.446	12.784	33.672
uc001bun.2	DCDC2B	26.782	23.762	8.429	5.715	16.692	9.162	11.679	0	15.541
uc001buo.2	UNQ548	53.564	51.237	36.125	33.578	27.462	26.654	7.786	9.588	31.082
uc001bup.2	C1orf91	51.651	49.009	34.92	32.864	24.769	25.822	7.786	9.588	31.082
uc001buq.2	C1orf91	64.085	49.009	48.166	34.293	25.846	39.982	14.598	9.588	44.033
uc001bur.2	EIF3I	562.42	568.058	511.766	300.061	228.847	412.311	962.505	246.1	142.46
uc001bus.1	EIF3I	492.595	495.287	402.188	247.907	200.847	349.84	810.685	214.139	132.099
uc001but.2	LOC339483	0	5.94	1.204	11.431	0.538	2.499	0	19.177	28.492
uc001buu.2	LOC339483	0	8.168	1.204	14.289	2.154	2.499	0	25.569	28.492
uc001buv.2	LOC339483	0	11.138	3.612	22.147	1.615	4.165	0.973	25.569	31.082
uc001buw.1	FAM167B	0.956	0	2.408	22.147	2.154	4.165	0	41.549	2.59
uc001bux.1	LCK	0	0	2.408	32.864	1.077	0	0.973	12.784	0
uc001buy.1	LCK	0	0	1.204	24.291	1.077	0.833	0	9.588	0
uc001buz.1	LCK	0	0	1.204	24.291	1.077	0.833	0	9.588	0
uc001bva.1	LCK	0	0	1.204	24.291	1.077	0	0	9.588	0
uc001bvb.1	HDAC1	615.983	702.461	180.623	160.747	163.693	369.831	1053.01	242.904	111.377
uc001bvc.1	HDAC1	420.858	477.465	98.741	101.449	116.308	236.558	628.694	124.648	90.656
uc001bvd.1	MARCKSL1	2658.1	1924.71	527.42	286.487	732.31	843.78	793.167	89.491	1030.89
uc001bve.1	BC111382	32.521	36.385	15.654	23.576	33.385	15.826	109.973	15.981	12.951
uc001bvf.1	TSSK3	36.347	31.93	15.654	20.004	32.308	19.991	106.08	9.588	20.721
uc001bvg.2	UNQ2494	353.904	349.745	319.101	260.053	219.155	227.396	521.641	239.708	372.985
uc001bvh.2	BSDC1	351.991	347.518	319.101	260.053	219.155	225.73	520.668	239.708	370.395
uc001bvi.1	BSDC1	386.424	373.507	344.388	286.487	259.001	269.043	636.48	281.258	391.116
uc001bvj.1	BSDC1	380.685	368.309	339.572	283.629	254.155	263.213	624.801	278.061	385.936
uc001bvk.1	BOZF1	223.82	170.046	164.969	116.452	106.616	49.977	4.866	28.765	82.886
uc001bvl.2	DKFZp547H154	0	0.743	0	0	2.154	0	0	0	25.902
uc001bvm.2	BOZF1	106.171	75.741	85.495	57.869	43.616	19.158	0	9.588	33.672
uc001bvn.1	ZBTB8	241.993	181.927	178.215	123.597	106.077	47.478	3.893	19.177	67.345
uc001bvo.1	ARCH	93.737	60.89	51.779	37.15	18.308	30.819	56.446	12.784	25.902
uc001bvp.1	ZBTB8OS	132.953	88.365	55.391	49.296	25.308	45.812	108.026	31.961	31.082
uc001bvq.1	ZBTB8OS	125.301	86.879	54.187	47.867	24.231	45.812	105.107	28.765	28.492
uc001bvr.1	RBBP4	963.191	617.809	378.105	276.485	314.463	497.272	655.944	83.099	147.64
uc001bvs.1	RBBP4	958.409	617.067	376.901	275.056	313.386	497.272	652.051	83.099	147.64
uc001bvt.2	SYNC	260.167	226.481	108.374	121.453	142.154	180.751	256.928	54.334	119.148
uc001bvu.1	KIAA1522	111.91	79.454	36.125	120.024	47.923	110.783	447.677	63.922	199.443
uc001bvv.1	KIAA1522	111.91	77.969	34.92	118.596	47.385	112.449	442.811	60.726	204.624
uc001bvw.1	YARS	379.729	573.998	91.516	61.441	72.693	174.92	1107.51	63.922	163.181
uc001bvx.1	YARS	430.423	628.205	98.741	71.443	81.308	208.238	1258.36	76.707	176.132
uc001bvy.1	YARS	824.5	1130.92	270.935	178.608	168.539	464.787	2253.96	178.982	357.444
uc001bvz.1	S100PBP	393.12	275.489	180.623	162.176	143.231	228.229	342.57	44.746	80.295
uc001bwa.1	S100PBP	190.343	129.205	97.537	83.588	61.385	114.947	176.151	22.373	31.082
uc001bwb.1	S100PBP	190.343	129.205	97.537	84.303	61.923	114.947	176.151	22.373	31.082
uc001bwc.1	S100PBP	413.206	284.4	192.665	170.749	147.539	232.394	349.383	47.942	82.886
uc001bwd.1	S100PBP	380.685	259.896	170.99	152.174	137.308	213.236	323.106	41.549	80.295
uc001bwe.2	DKFZp779L0160	8.608	8.911	7.225	4.287	78.077	39.149	4.866	44.746	90.656
uc001bwf.1	FNDC5	15.304	15.594	7.225	6.43	116.308	49.977	5.839	73.51	152.82
uc001bwg.1	FNDC5	7.652	4.455	1.204	2.143	34.462	14.16	0.973	19.177	38.853
uc001bwh.1	HPCA	8.608	3.713	1.204	2.143	32.308	14.993	0.973	0	619.052
uc001bwi.1	TMEM54	5.739	16.336	13.246	30.721	6.462	18.325	28.223	0	44.033
uc001bwj.1	TMEM54	5.739	12.624	10.837	26.434	4.308	16.659	21.411	0	44.033
uc001bwk.1	TMEM54	5.739	14.109	13.246	28.577	6.462	18.325	25.303	0	44.033
uc001bwl.2	RNF19B	110.954	121.78	69.841	82.874	37.154	100.787	94.401	83.099	121.738
uc001bwm.2	RNF19B	110.954	121.78	69.841	83.588	37.154	100.787	94.401	83.099	121.738
uc001bwn.2	BC036308	6.695	4.455	4.817	5.001	8.077	14.993	16.545	15.981	15.541
uc001bwo.1	AK2	523.203	385.388	261.302	217.187	151.308	210.737	1496.8	345.18	178.722
uc001bwp.1	AK2	306.079	215.342	163.765	117.167	73.231	125.776	438.918	127.844	51.803
uc001bwq.1	AK2	250.602	162.62	150.519	101.449	60.308	113.281	346.463	111.864	46.623
uc001bwr.1	ADC	25.825	40.098	14.45	7.144	9.154	19.991	3.893	3.196	82.886
uc001bws.1	ADC	24.869	39.356	14.45	7.144	8.077	19.991	2.92	3.196	80.295
uc001bwt.1	KIAA1945	39.216	61.632	21.675	21.433	19.385	30.819	2.92	3.196	178.722
uc001bwu.1	ADC	23.912	37.128	14.45	7.144	8.615	19.991	2.92	3.196	77.705
uc001bwv.1	ADC	23.912	35.643	13.246	7.144	8.615	18.325	1.946	3.196	72.525
uc001bww.1	KIAA1945	21.043	38.613	10.837	6.43	6.462	14.993	2.92	3.196	77.705
uc001bwx.1	ADC	35.39	63.86	19.266	22.147	18.846	27.487	2.92	3.196	181.312
uc001bwy.1	KIAA1945	8.608	19.307	6.021	5.715	5.385	9.995	1.946	0	44.033
uc001bwz.1	ADC	8.608	18.564	6.021	5.001	5.385	9.995	1.946	0	41.443
uc001bxa.1	AX747064	0	3.713	7.225	9.288	15.077	6.664	0	6.392	5.18
uc001bxb.1	TRIM62	35.39	35.643	44.554	47.867	77.539	78.297	7.786	15.981	88.066
uc001bxc.1	ZNF362	417.032	233.164	255.281	188.61	261.155	287.368	4.866	44.746	194.263
uc001bxd.1	A3GALT2	0	2.228	0	1.429	0.538	0	0	0	0
uc001bxe.1	PHC2	692.503	680.927	345.592	276.485	585.31	488.943	258.874	281.258	347.083
uc001bxf.1	PHC2	684.851	668.303	343.184	272.913	582.079	481.446	252.062	281.258	344.493
uc001bxg.1	PHC2	675.286	667.561	303.447	252.194	554.617	476.448	255.954	281.258	367.805
uc001bxh.1	PHC2	675.286	666.818	302.243	252.194	551.386	474.783	254.981	278.061	365.214
uc001bxi.1	PHC2	5.739	8.911	13.246	6.43	17.769	24.156	1.946	9.588	25.902
uc001bxj.2	ZSCAN20	93.737	74.256	21.675	22.862	35	83.295	20.437	9.588	31.082
uc001bxk.2	ZSCAN20	43.999	25.247	12.042	5.001	13.462	33.318	10.705	3.196	7.771
uc001bxm.1	CSMD2	54.52	62.375	274.547	190.753	312.309	58.307	0.973	3.196	209.804
uc001bxn.1	CSMD2	46.868	57.177	229.994	158.604	275.693	43.313	0	3.196	191.673
uc001bxo.1	CSMD2	19.13	19.307	71.045	48.581	94.231	13.327	0	0	77.705
uc001bxp.1	HMGB4	0.956	0	2.408	1.429	1.615	0.833	0	0	2.59
uc001bxq.1	HMGB4	0	0	1.204	0	0.538	0	0	0	0
uc001bxr.2	BC031866	1.913	0.743	1.204	2.858	6.462	0.833	0	0	0
uc001bxs.2	C1orf94	1.913	0	7.225	5.001	18.846	0.833	0	0	2.59
uc001bxt.1	C1orf94	0.956	0	7.225	5.715	18.846	0.833	0	0	5.18
uc001bxu.1	GJB5	0	0.743	0	2.858	0	1.666	0	0	0
uc001bxv.1	GJB4	0.956	0.743	0	0.714	0.538	0.833	0.973	0	2.59
uc001bxw.2	GJB4	0	0	0	0.714	0	0	0.973	0	2.59
uc001bxx.1	GJB3	0	0.743	2.408	2.858	3.769	0.833	0.973	6.392	2.59
uc001bxy.1	GJB3	0	0.743	3.612	2.858	3.231	0.833	0.973	6.392	2.59
uc001bxz.2	GJB3	0	0	1.204	0.714	1.077	0.833	0.973	6.392	2.59
uc001bya.1	GJA4	0.956	0.743	9.633	22.147	14.539	10.828	0.973	12.784	10.361
uc001byb.1	C1orf212	183.647	201.234	43.35	57.154	50.077	57.474	293.91	166.198	158.001
uc001byc.1	DLGAP3	1.913	0.743	2.408	6.43	2.154	1.666	0	6.392	401.477
uc001byd.2	ZMYM6	27.738	16.336	31.308	32.149	29.615	7.497	21.411	3.196	10.361
uc001bye.1	ZMYM6	22.956	20.049	51.779	71.443	16.154	18.325	53.527	70.314	20.721
uc001byf.1	ZMYM6	92.78	101.731	133.661	133.599	83.462	113.281	169.339	70.314	80.295
uc001byh.1	ZMYM6	118.606	135.888	145.703	167.177	111.462	149.931	224.812	57.53	88.066
uc001byi.2	DKFZp762A1615	65.998	65.345	84.291	77.159	54.385	60.805	108.026	44.746	64.754
uc001byj.2	DKFZp762A1615	64.085	61.632	84.291	75.73	54.385	59.973	102.187	41.549	62.164
uc001byk.2	DKFZp762A1615	63.129	62.375	71.045	70.014	57.077	59.973	98.294	38.353	59.574
uc001byl.1	DKFZp313O1925	92.78	83.167	73.453	58.583	51.692	85.794	112.892	31.961	18.131
uc001bym.1	ZMYM1	280.253	193.065	162.561	166.462	93.154	199.908	200.481	31.961	23.312
uc001byn.1	ZMYM1	283.123	193.065	163.765	167.177	93.154	199.908	200.481	31.961	23.312
uc001byo.1	DKFZp313O1925	284.079	195.293	163.765	167.891	93.693	198.243	202.428	31.961	23.312
uc001byp.2	BX537811	525.116	432.169	314.284	297.918	571.848	314.856	310.454	121.452	178.722
uc001byq.2	AL831889	525.116	432.169	314.284	297.918	571.848	314.856	310.454	121.452	178.722
uc001byr.2	SFPQ	672.417	495.287	335.959	288.63	427.001	482.279	414.588	102.275	183.902
uc001bys.1	SFPQ	2495.5	1758.38	1275.2	1000.92	1500.16	1687.56	1682.68	345.18	616.461
uc001byt.1	ZMYM4	1139.19	977.208	726.105	539.395	597.156	887.094	977.104	156.609	334.132
uc001byu.1	ZMYM4	1011.97	893.299	638.202	473.668	527.156	767.982	871.024	137.433	264.198
uc001byv.1	AF119915	8.608	7.426	10.837	23.576	35	42.481	15.571	9.588	15.541
uc001byw.1	KIAA0319L	122.431	155.937	110.782	109.308	100.154	123.277	183.937	169.394	225.345
uc001byx.1	KIAA0319L	261.123	344.547	217.952	250.765	203.539	218.233	400.963	434.671	424.788
uc001byy.1	KIAA0319L	219.038	288.113	199.89	230.761	196.001	199.908	331.865	386.729	349.673
uc001byz.1	KIAA0319L	113.823	149.254	86.699	117.167	82.923	76.632	178.098	220.531	152.82
uc001bza.1	NCDN	224.777	173.016	97.537	81.445	107.693	109.117	176.151	19.177	2315.61
uc001bzb.1	NCDN	233.385	184.155	111.986	85.732	112	117.446	180.044	25.569	2359.65
uc001bzc.1	NCDN	220.951	170.789	95.128	80.731	106.077	107.451	173.232	15.981	2294.89
uc001bzd.1	PSMB2	536.594	530.187	510.562	280.771	184.154	450.627	890.488	252.493	248.657
uc001bze.1	TFAP2E	6.695	7.426	8.429	10.002	5.923	28.32	2.92	3.196	20.721
uc001bzf.1	PSMB2	789.109	808.647	590.036	342.212	219.693	558.078	1494.85	428.279	388.526
uc001bzg.1	PSMB2	656.156	654.195	555.115	312.921	200.308	512.265	1166.88	329.199	264.198
uc001bzh.1	C1orf216	357.729	292.568	169.786	100.02	75.385	119.112	119.705	57.53	466.231
uc001bzi.1	CLSPN	508.856	247.272	68.637	76.444	85.077	194.078	632.587	3.196	5.18
uc001bzj.1	EIF2C4	242.95	175.987	275.751	281.486	197.078	259.048	181.017	111.864	121.738
uc001bzk.1	EIF2C1	856.064	666.818	386.534	269.34	430.232	929.574	1131.84	156.609	533.576
uc001bzl.1	EIF2C1	887.628	689.837	404.596	287.201	452.309	977.886	1132.82	163.002	546.527
uc001bzm.1	AK025726	216.168	161.135	80.678	57.154	96.385	251.551	391.231	12.784	111.377
uc001bzn.1	EIF2C3	36.347	47.524	52.983	52.868	52.231	87.46	106.08	31.961	44.033
uc001bzo.2	EIF2C3	40.173	49.751	67.433	53.582	56.539	87.46	94.401	31.961	54.394
uc001bzp.1	EIF2C3	177.908	164.106	197.481	190.039	219.693	322.352	247.196	63.922	176.132
uc001bzq.1	EIF2C3	162.604	145.542	181.827	177.893	208.924	294.865	211.187	57.53	163.181
uc001bzr.1	TEKT2	19.13	23.019	24.083	15.003	13.462	12.494	0.973	0	5.18
uc001bzs.1	h-tektin-t	20.086	22.277	22.879	15.717	13.462	11.661	1.946	3.196	5.18
uc001bzt.1	ADPRHL2	185.56	184.155	66.229	50.01	46.846	104.952	149.874	57.53	62.164
uc001bzu.1	arh3	183.647	178.214	63.82	47.152	45.231	99.954	145.982	57.53	62.164
uc001bzv.1	COL8A2	8.608	228.708	32.512	26.434	5.385	19.158	0.973	19.177	25.902
uc001bzw.1	COL8A2	8.608	218.312	32.512	26.434	5.385	17.492	0.973	19.177	25.902
uc001bzx.1	TRAPPC3	475.379	492.317	191.461	116.452	104.462	134.105	402.909	163.002	168.361
uc001bzy.1	TRAPPC3	488.769	507.91	199.89	126.454	110.385	141.602	416.534	169.394	173.542
uc001bzz.1	MAP7D1	480.161	472.268	134.865	193.611	246.616	272.375	342.57	102.275	745.97
uc001caa.1	MAP7D1	472.509	470.04	132.457	186.466	242.308	266.545	340.624	99.079	740.79
uc001cab.1	MAP7D1	459.118	450.733	130.049	180.037	234.232	263.213	332.838	102.275	691.576
uc001cac.1	MAP7D1	401.728	400.982	115.599	157.889	207.847	231.561	292.936	79.903	676.035
uc001cad.1	MAP7D1	276.427	268.064	83.087	107.879	145.924	162.426	200.481	57.53	466.231
uc001cae.2	THRAP3	1792.47	1337.35	818.825	615.125	616.54	667.194	1401.42	498.593	388.526
uc001caf.2	THRAP3	1797.26	1339.58	820.03	618.697	618.156	673.025	1405.32	504.985	391.116
uc001cag.1	THRAP3	782.414	585.879	446.741	329.353	334.386	364	601.444	255.689	173.542
uc001cah.1	C1orf113	43.999	88.365	10.837	16.432	29.615	28.32	72.991	6.392	64.754
uc001cai.1	FAM176B	53.564	153.71	18.062	16.432	25.308	27.487	36.982	9.588	7.771
uc001caj.1	FAM176B	53.564	152.225	20.471	16.432	25.846	28.32	36.009	9.588	10.361
uc001cak.1	STK40	417.989	769.291	140.886	156.46	126	244.888	617.016	246.1	163.181
uc001cal.1	STK40	416.076	767.064	133.661	152.888	123.847	236.558	610.203	236.512	163.181
uc001cam.1	STK40	416.076	767.064	133.661	152.888	123.847	236.558	609.23	236.512	163.181
uc001can.1	STK40	405.554	751.47	111.986	142.886	114.154	220.732	594.632	182.178	155.41
uc001cao.1	LSM10	146.344	144.799	73.453	71.443	39.308	96.622	125.544	47.942	46.623
uc001cap.1	C1orf102	27.738	43.068	37.329	37.865	30.692	33.318	0.973	6.392	38.853
uc001caq.1	C1orf102	27.738	43.068	37.329	37.865	30.692	33.318	0.973	6.392	38.853
uc001car.1	C1orf102	19.13	22.277	21.675	26.434	23.692	27.487	0.973	6.392	15.541
uc001cas.2	MRPS15	281.21	363.854	173.398	112.166	65.693	154.096	334.785	150.217	44.033
uc001cat.1	CSF3R	0	0.743	3.612	71.443	16.692	2.499	0.973	12.784	18.131
uc001cau.1	CSF3R	0	1.485	3.612	92.162	24.231	2.499	0.973	15.981	23.312
uc001cav.1	CSF3R	0	2.228	3.612	141.457	30.154	3.332	0.973	44.746	51.803
uc001caw.1	CSF3R	0	2.228	3.612	160.747	32.846	3.332	0.973	44.746	54.394
uc001cax.1	CSF3R	0	2.228	3.612	160.747	32.846	3.332	0.973	44.746	54.394
uc001cay.1	CSF3R	0	2.228	3.612	156.46	31.769	2.499	0.973	44.746	54.394
uc001caz.2	GRIK3	8.608	0	138.478	310.063	870.157	142.435	0	3.196	344.493
uc001cba.1	GRIK3	3.826	0	59.004	108.593	316.078	66.636	0.973	6.392	116.558
uc001cbb.2	ZC3H12A	11.478	23.762	21.675	25.72	17.769	23.323	59.366	47.942	7.771
uc001cbc.1	ZC3H12A	5.739	20.792	16.858	22.147	14	12.494	40.875	31.961	2.59
uc001cbd.1	C1orf149	217.125	207.174	143.294	103.592	78.077	112.449	231.624	28.765	248.657
uc001cbe.1	C1orf149	260.167	248.015	244.443	185.752	116.847	177.419	274.445	28.765	274.558
uc001cbf.1	C1orf149	259.21	244.302	245.648	187.181	117.923	177.419	275.419	28.765	274.558
uc001cbg.1	C1orf149	258.254	243.559	244.443	185.038	116.308	177.419	272.499	28.765	274.558
uc001cbh.1	C1orf149	112.867	119.552	170.99	124.311	71.616	114.947	112.892	15.981	98.427
uc001cbi.1	SNIP1	210.429	186.382	109.578	103.592	73.231	119.112	186.856	67.118	121.738
uc001cbj.1	DNALI1	23.912	31.93	12.042	39.294	58.692	42.481	26.277	60.726	41.443
uc001cbk.1	GNL2	511.725	373.507	229.994	150.03	137.847	440.632	694.873	44.746	25.902
uc001cbl.1	RSPO1	2.869	3.713	4.817	4.287	2.692	0.833	8.759	19.177	49.213
uc001cbm.1	RSPO1	0	2.228	0	2.858	0.538	0	0.973	3.196	0
uc001cbn.1	C1orf109	63.129	101.731	32.512	29.292	37.692	68.302	121.651	15.981	23.312
uc001cbo.1	C1orf109	93.737	138.116	56.595	48.581	50.077	96.622	169.339	28.765	31.082
uc001cbp.1	C1orf109	92.78	135.888	55.391	46.438	49	94.957	168.365	31.961	31.082
uc001cbq.1	C1orf109	21.999	25.99	18.062	15.003	8.615	22.49	35.036	3.196	10.361
uc001cbr.1	CDCA8	257.297	250.985	69.841	52.153	65.154	143.268	554.73	3.196	5.18
uc001cbs.1	CDCA8	265.906	261.381	72.249	53.582	68.923	145.767	568.355	3.196	5.18
uc001cbt.2	EPHA10	0	0.743	0	0	0	0.833	0	3.196	10.361
uc001cbu.2	EPHA10	0.956	0	0	0.714	0.538	0.833	0	3.196	31.082
uc001cbv.1	EPHA10	0	0	0	0.714	0.538	0.833	0	3.196	25.902
uc001cbw.2	EPHA10	0	0	0	0	0	0.833	0	0	15.541
uc001cbx.2	MANEAL	42.086	39.356	33.716	27.863	18.308	47.478	23.357	111.864	106.197
uc001cby.2	MANEAL	42.086	40.098	34.92	27.863	18.846	48.311	25.303	111.864	121.738
uc001cbz.2	MANEAL	3.826	10.396	2.408	9.288	3.231	3.332	9.732	41.549	69.935
uc001cca.1	YRDC	138.692	169.303	60.208	55.726	50.616	99.121	250.115	70.314	80.295
uc001ccb.1	C1orf122	163.561	311.132	136.07	105.736	100.154	127.442	204.374	134.237	225.345
uc001ccc.1	C1orf122	144.431	282.172	115.599	95.734	89.923	117.446	181.99	124.648	207.214
uc001ccd.1	C1orf122	88.954	195.293	57.799	56.44	65.693	54.975	87.589	73.51	178.722
uc001cce.1	MTF1	162.604	207.917	173.398	152.888	115.231	139.936	136.25	89.491	150.23
uc001ccf.1	INPP5B	119.562	71.286	111.986	97.163	87.77	79.963	289.044	115.06	93.246
uc001ccg.1	INPP5B	111.91	68.315	133.661	104.307	101.77	74.133	319.213	137.433	121.738
uc001cch.2	INPP5B	13.391	5.94	18.062	21.433	18.308	11.661	74.937	41.549	33.672
uc001cci.1	SF3A3	514.595	381.675	242.035	187.895	197.616	355.67	938.175	115.06	142.46
uc001ccj.1	FHL3	78.433	81.681	95.128	62.155	63.539	139.103	196.589	15.981	20.721
uc001cck.1	FHL3	78.433	81.681	99.945	63.584	65.693	144.101	197.562	19.177	20.721
uc001ccl.1	FHL3	78.433	81.681	98.741	63.584	65.693	143.268	197.562	19.177	20.721
uc001ccm.1	FHL3	69.824	69.801	86.699	55.011	56.539	124.11	177.124	15.981	18.131
uc001ccn.2	UTP11L	326.165	242.817	163.765	111.451	144.847	259.048	541.105	41.549	62.164
uc001cco.2	UTP11L	233.385	170.046	101.149	69.3	117.923	176.586	404.856	35.157	51.803
uc001ccp.1	POU3F1	575.811	528.702	783.905	463.666	1003.7	270.709	5.839	38.353	41.443
uc001ccq.1	RRAGC	87.998	147.027	89.107	67.156	57.616	86.627	74.937	38.353	72.525
uc001ccr.1	RRAGC	100.432	154.452	90.312	77.873	61.923	102.453	112.892	54.334	67.345
uc001ccs.1	MYCBP	116.693	98.018	74.658	81.445	52.769	105.785	284.178	60.726	25.902
uc001cct.1	GJA9	21.999	22.277	14.45	20.004	21.539	37.483	3.893	0	31.082
uc001ccu.1	RHBDL2	5.739	8.911	1.204	3.572	10.769	8.33	0.973	0	51.803
uc001ccv.2	RHBDL2	1.913	2.97	0	2.143	7	4.165	0	0	28.492
uc001ccw.1	AKIRIN1	455.292	308.905	169.786	153.603	159.385	293.199	427.24	121.452	163.181
uc001ccx.1	NDUFS5	818.761	692.065	464.804	317.922	145.924	400.65	904.113	223.728	391.116
uc001ccy.1	NDUFS5	400.772	360.884	126.436	93.59	60.846	168.256	535.266	124.648	233.116
uc001cda.1	MACF1	997.625	1254.18	793.538	2445.5	893.849	837.117	1866.62	818.204	1826.07
uc001cdb.1	KIAA0465	277.384	370.537	223.973	945.906	312.847	300.696	656.917	236.512	642.363
uc001cdc.1	MACF1	773.805	955.674	629.773	1927.53	710.233	692.183	1376.12	610.457	1331.35
uc001cde.1	MACF1	170.256	244.302	181.827	322.923	149.693	140.769	230.651	127.844	318.591
uc001cdf.1	MACF1	170.256	242.074	180.623	317.207	149.154	139.103	228.705	127.844	316.001
uc001cdg.2	KIAA0465	152.083	224.253	175.807	303.633	139.462	136.604	203.401	111.864	274.558
uc001cdh.2	MACF1	152.083	222.025	174.602	297.918	137.847	134.938	201.455	111.864	271.968
uc001cdi.1	BMP8A	26.782	8.168	33.716	29.292	40.385	30.819	2.92	22.373	85.476
uc001cdj.1	LOC728448	20.086	8.168	7.225	6.43	17.231	10.828	2.92	0	20.721
uc001cdk.1	LOC728448	81.302	20.049	68.637	59.298	91	58.307	9.732	9.588	62.164
uc001cdl.1	PABPC4	420.858	533.9	231.198	214.329	157.231	436.467	890.488	210.943	111.377
uc001cdm.1	PABPC4	414.163	527.96	223.973	212.186	156.693	431.469	874.917	207.747	111.377
uc001cdn.1	PABPC4	527.986	652.709	296.222	249.336	184.154	530.59	1080.26	239.708	147.64
uc001cdo.1	SNORA55	19.13	45.296	55.391	47.152	41.462	239.89	233.571	185.374	31.082
uc001cdp.1	HEYL	12.434	13.366	38.533	66.442	152.385	55.808	3.893	6.392	51.803
uc001cdq.1	NT5C1A	0	0.743	0	0	0	0	0	0	44.033
uc001cdr.1	HPCAL4	0.956	0	1.204	0	1.615	0	0	0	1339.12
uc001cds.1	PPIE	157.822	158.165	77.066	60.012	46.846	140.769	293.91	63.922	62.164
uc001cdt.1	PPIE	157.822	157.423	77.066	60.012	46.846	140.769	293.91	63.922	62.164
uc001cdu.1	CYP-33	198.951	205.689	104.761	77.159	52.231	153.263	317.267	83.099	82.886
uc001cdv.1	PPIE	130.083	132.918	72.249	56.44	38.769	129.94	235.517	60.726	54.394
uc001cdw.1	PPIE	130.083	133.661	72.249	56.44	39.846	130.773	236.49	63.922	56.984
uc001cdx.1	PPIE	128.17	121.037	52.983	33.578	42.539	103.286	215.08	54.334	54.394
uc001cdz.1	BMP8B	12.434	8.168	13.246	10.716	10.231	8.33	16.545	25.569	20.721
uc001cea.1	BMP8B	10.521	4.455	7.225	6.43	5.385	8.33	11.679	15.981	2.59
uc001ceb.1	OXCT2	0	0	0	0.714	0	0	0.973	0	0
uc001cec.2	MOD5	123.388	140.344	56.595	50.725	64.616	98.288	329.918	25.569	51.803
uc001ced.2	TRIT1	100.432	116.582	45.758	41.437	49.539	81.629	250.115	15.981	31.082
uc001cee.2	MOD5	112.867	133.661	51.779	46.438	54.923	92.458	288.07	22.373	38.853
uc001cef.2	MOD5	109.997	130.69	51.779	46.438	54.923	92.458	280.285	19.177	38.853
uc001ceg.2	TRIT1	119.562	137.373	54.187	50.01	62.462	96.622	319.213	22.373	46.623
uc001ceh.2	TRIT1	112.867	133.661	51.779	46.438	54.923	92.458	288.07	22.373	38.853
uc001cei.2	TRIT1	109.997	130.69	51.779	46.438	54.923	92.458	280.285	19.177	38.853
uc001cek.1	TRIT1	108.084	120.295	83.087	70.014	61.385	114.947	279.312	19.177	33.672
uc001cel.1	MOD5	82.259	89.107	67.433	60.012	44.154	86.627	218.972	12.784	33.672
uc001cem.1	TRIT1	142.518	156.68	92.72	82.874	78.077	134.105	384.418	31.961	54.394
uc001cen.1	TRIT1	132.953	149.997	90.312	79.302	70.539	129.94	345.49	28.765	46.623
uc001ceo.1	TRIT1	130.083	147.027	90.312	79.302	70.539	129.94	337.704	25.569	46.623
uc001cep.1	TRIT1	117.649	134.403	89.107	75.015	66.769	125.776	309.481	22.373	41.443
uc001ceq.1	TRIT1	120.518	132.918	84.291	74.301	65.154	119.112	307.535	22.373	38.853
uc001cer.1	MYCL1	78.433	56.434	0	7.144	26.385	52.476	175.178	105.472	31.082
uc001ces.1	MYCL1	86.085	61.632	0	7.144	27.462	57.474	185.883	108.668	31.082
uc001cet.1	MYCL1	22.956	11.881	1.204	2.143	9.154	14.993	68.125	47.942	7.771
uc001ceu.1	MFSD2	19.13	43.068	4.817	111.451	2.154	12.494	0	508.181	116.558
uc001cev.1	MFSD2	19.13	43.068	4.817	112.166	2.154	12.494	0	517.77	116.558
uc001cew.1	MFSD2	5.739	5.94	1.204	15.003	0.538	0.833	0	63.922	10.361
uc001cex.1	MFSD2	3.826	18.564	2.408	49.296	1.077	4.998	0	207.747	44.033
uc001cey.2	CAP1	768.066	733.648	428.679	382.935	206.77	474.783	982.943	338.787	271.968
uc001cez.2	CAP1	769.979	735.133	431.087	384.364	207.308	476.448	986.836	338.787	279.739
uc001cfa.2	CAP1	768.066	733.648	428.679	382.935	207.308	475.616	986.836	338.787	277.149
uc001cfb.1	PPT1	198.951	212.372	238.423	323.637	182.001	344.842	460.329	137.433	318.591
uc001cfc.2	RLF	269.732	280.687	237.219	267.912	228.847	474.783	884.649	73.51	178.722
uc001cfd.2	RLF	220.951	236.134	191.461	225.046	193.308	412.311	755.212	63.922	93.246
uc001cfe.2	TMCO2	0	0	0	1.429	0	0	0	0	0
uc001cff.1	CR591289	40.173	40.098	48.166	50.725	30.154	49.977	136.25	12.784	25.902
uc001cfg.1	ZMPSTE24	458.162	486.376	251.668	265.054	137.847	227.396	324.079	137.433	170.951
uc001cfh.1	COL9A2	4.782	12.624	2.408	6.43	7.538	19.158	2.92	3.196	183.902
uc001cfi.1	COL9A2	4.782	11.138	2.408	6.43	7.538	17.492	2.92	9.588	178.722
uc001cfj.1	SMAP2	167.387	167.076	144.499	132.884	133	171.588	855.452	284.454	486.953
uc001cfk.1	SMAP2	157.822	161.135	137.274	126.454	126.539	162.426	820.417	281.258	471.412
uc001cfl.1	ZNF643	138.692	67.573	33.716	27.148	98	78.297	58.393	9.588	36.262
uc001cfm.1	ZNF643	144.431	69.801	33.716	27.148	102.846	81.629	60.339	9.588	38.853
uc001cfn.1	ZNF643	139.648	66.088	33.716	25.72	96.923	76.632	58.393	9.588	38.853
uc001cfo.1	ZNF642	42.086	54.207	16.858	28.577	27.462	46.645	32.116	12.784	7.771
uc001cfp.1	DEM1	116.693	80.196	51.779	40.008	52.769	49.977	23.357	25.569	25.902
uc001cfq.1	DEM1	129.127	95.79	52.983	41.437	54.385	51.643	24.33	25.569	33.672
uc001cfr.1	DEM1	134.866	98.76	49.37	39.294	56.539	49.144	24.33	25.569	31.082
uc001cfs.1	DEM1	111.91	72.771	40.941	32.149	49	41.648	21.411	25.569	23.312
uc001cft.1	ZNF684	36.347	34.158	25.287	25.005	16.692	46.645	23.357	35.157	15.541
uc001cfu.1	RIMS3	167.387	473.01	10.837	19.29	16.154	166.59	50.607	12.784	1851.97
uc001cfv.1	RIMS3	167.387	470.04	10.837	18.575	16.154	163.259	50.607	12.784	1844.2
uc001cfx.2	NFYC	383.555	259.153	204.706	170.035	173.385	177.419	233.571	185.374	137.279
uc001cfy.2	NFYC	383.555	258.411	204.706	169.32	172.847	176.586	233.571	185.374	134.689
uc001cfz.2	NFYC	383.555	257.668	204.706	168.606	172.847	176.586	233.571	182.178	134.689
uc001cga.1	AK127677	7.652	7.426	13.246	7.859	11.308	14.993	7.786	6.392	7.771
uc001cgb.2	NFYC	350.078	233.164	151.724	121.453	146.462	132.439	220.919	191.767	132.099
uc001cgc.1	NFYC	132.953	86.879	52.983	41.437	51.692	48.311	72.018	70.314	51.803
uc001cgd.2	NFYC	305.122	205.689	136.07	110.737	137.308	124.943	189.776	166.198	106.197
uc001cge.2	NFYC	328.078	213.114	146.907	116.452	141.616	126.609	206.321	169.394	121.738
uc001cgf.1	CS266551	0	1.485	0	0.714	1.077	0.833	0.973	3.196	0
uc001cgg.1	CS548392	2.869	0.743	3.612	5.715	3.231	4.998	2.92	3.196	2.59
uc001cgh.1	KCNQ4	1.913	4.455	0	0.714	3.231	1.666	17.518	0	15.541
uc001cgi.1	KCNQ4	1.913	4.455	0	0.714	3.231	1.666	16.545	0	15.541
uc001cgj.1	CITED4	8.608	9.653	22.879	16.432	15.615	5.831	4.866	54.334	31.082
uc001cgk.2	CTPS	640.852	382.418	160.153	105.736	144.308	471.451	577.114	92.687	85.476
uc001cgl.2	CTPS	591.115	347.518	137.274	93.59	130.847	428.137	517.748	92.687	82.886
uc001cgm.1	SLFNL1	27.738	23.019	7.225	11.431	13.462	14.16	25.303	44.746	7.771
uc001cgn.1	SLFNL1	26.782	22.277	6.021	11.431	13.462	11.661	25.303	38.353	7.771
uc001cgo.1	SCMH1	156.865	245.787	130.049	108.593	122.77	197.41	204.374	86.295	191.673
uc001cgp.1	SCMH1	156.865	238.361	121.62	102.164	122.231	198.243	206.321	76.707	189.083
uc001cgq.1	SCMH1	161.648	251.728	136.07	117.881	130.847	204.073	201.455	86.295	194.263
uc001cgr.1	SCMH1	165.474	253.955	136.07	121.453	131.385	206.572	208.267	89.491	194.263
uc001cgs.1	SCMH1	164.517	250.985	127.64	116.452	128.693	197.41	205.347	83.099	191.673
uc001cgt.1	SCMH1	160.691	248.757	127.64	112.88	128.154	194.911	198.535	79.903	191.673
uc001cgu.1	EDN2	4.782	0	1.204	0	1.615	0	0	0	0
uc001cgv.1	EDN2	3.826	0	0	0	1.615	0	0	0	0
uc001cgw.1	EDN2	3.826	0	0	0	1.615	0	0	0	0
uc001cgx.1	EDN2	3.826	0	0	0	1.615	0	0	0	0
uc001cgy.1	KIAA1555	65.042	88.365	31.308	97.163	33.385	87.46	0	15.981	116.558
uc001cgz.2	HIVEP3	66.955	91.335	36.125	107.879	36.077	90.792	0.973	22.373	134.689
uc001cha.2	HIVEP3	66.955	91.335	36.125	107.165	36.077	90.792	0.973	22.373	134.689
uc001chb.1	KRC	0.956	0	0	9.288	2.692	3.332	3.893	15.981	18.131
uc001chc.1	GUCA2B	0	0	0	0	0	0	0	3.196	0
uc001chd.1	GUCA2A	0	0	0	0.714	0.538	0	0	0	0
uc001che.1	FOXJ3	497.378	394.299	381.717	342.927	368.847	572.238	399.99	150.217	406.657
uc001chf.1	FOXJ3	514.595	406.922	428.679	378.648	388.77	635.542	424.32	153.413	432.559
uc001chg.1	FOXJ3	497.378	394.299	379.309	339.355	366.693	570.572	399.99	159.805	406.657
uc001chh.1	FOXJ3	197.038	169.303	204.706	160.747	166.924	314.856	142.089	60.726	181.312
uc001chi.2	RIMKLA	0	2.97	3.612	37.865	4.846	27.487	0	0	328.952
uc001chj.1	ZMYND12	0.956	0.743	9.633	13.574	4.308	5.831	0	19.177	10.361
uc001chk.1	PPCS	154.952	127.72	187.848	112.88	64.077	58.307	34.062	163.002	49.213
uc001chl.1	PPCS	194.169	171.531	243.239	150.03	89.385	94.124	43.794	201.355	59.574
uc001chm.2	LOC728621	6.695	17.821	22.879	32.864	25.846	29.153	1.946	9.588	28.492
uc001chn.2	LOC728621	2.869	12.624	16.858	19.29	17.769	15.826	0.973	3.196	20.721
uc001chp.2	DKFZp686K01114	9.565	14.851	27.696	27.863	35.539	24.989	3.893	15.981	20.721
uc001chq.1	PPIH	172.169	127.72	61.412	44.295	26.923	67.469	354.249	28.765	18.131
uc001chr.2	AF086102	4.782	2.228	7.225	2.858	2.692	8.33	2.92	3.196	2.59
uc001chs.1	YBX1	1288.4	1152.45	325.122	206.47	179.308	612.22	1117.25	121.452	51.803
uc001cht.1	CLDN19	0	1.485	0	2.858	0	3.332	0	0	2.59
uc001chu.2	CLDN19	0	1.485	0	2.858	0	3.332	0	0	2.59
uc001chv.2	LEPRE1	177.908	499.742	143.294	90.018	83.462	222.398	238.437	108.668	54.394
uc001chw.2	LEPRE1	177.908	501.227	145.703	90.733	83.462	222.398	238.437	108.668	56.984
uc001chx.2	LEPRE1	150.17	458.159	136.07	82.16	78.077	201.574	208.267	89.491	44.033
uc001chy.2	LEPRE1	49.738	164.106	49.37	23.576	23.692	56.641	92.455	31.961	25.902
uc001chz.1	CR623026	40.173	125.492	27.696	22.862	14.539	42.481	86.616	35.157	20.721
uc001cia.2	C1orf50	28.695	36.385	46.962	32.149	21	30.819	57.419	12.784	18.131
uc001cib.1	CCDC23	122.431	78.711	55.391	36.436	28	64.137	77.857	22.373	25.902
uc001cic.1	ERMAP	118.606	202.719	191.461	101.449	37.692	74.133	553.757	115.06	72.525
uc001cid.1	ERMAP	109.997	182.67	179.419	98.591	34.462	69.135	501.204	108.668	69.935
uc001cie.1	ERMAP	101.389	184.897	155.336	82.16	29.077	48.311	572.248	105.472	51.803
uc001cif.1	ERMAP	106.171	189.353	155.336	87.875	30.692	52.476	548.891	115.06	51.803
uc001cig.1	ZNF691	93.737	55.692	34.92	37.15	45.231	49.144	46.714	3.196	20.721
uc001cih.1	ZNF691	87.998	52.722	25.287	32.149	36.077	44.979	41.848	3.196	20.721
uc001cii.1	ZNF691	90.867	52.722	26.491	32.864	36.616	44.979	47.687	6.392	20.721
uc001cij.1	BC043541	0	0	0	2.143	1.077	1.666	13.625	6.392	7.771
uc001cik.2	SLC2A1	23.912	150.739	291.406	61.441	76.462	88.293	1133.79	19.177	468.821
uc001cil.1	CR621467	0	2.228	6.021	0.714	2.692	1.666	31.143	0	12.951
uc001cim.1	EBNA1BP2	165.474	201.234	87.903	62.87	59.769	97.455	209.24	47.942	54.394
uc001cin.1	EBNA1BP2	233.385	299.251	131.253	93.59	77.539	140.769	312.401	57.53	80.295
uc001cio.1	EBNA1BP2	178.865	225.738	99.945	75.73	63.539	108.284	223.838	60.726	64.754
uc001cip.1	WDR65	1.913	5.94	4.817	2.858	1.615	4.165	0	89.491	15.541
uc001ciq.1	WDR65	1.913	5.94	4.817	2.858	1.615	4.165	0	89.491	15.541
uc001cir.1	TMEM125	0.956	0	0	67.871	0.538	4.165	0	6.392	95.836
uc001cis.1	TMEM125	0.956	0	0	65.728	0.538	4.165	0	6.392	95.836
uc001cit.2	C1orf210	0	0	0	12.86	0	0	0	25.569	2.59
uc001ciu.1	TIE1	0	0	49.37	187.895	6.462	21.657	0	79.903	98.427
uc001civ.2	MPL	0	0	3.612	2.143	0.538	0	0	0	0
uc001ciw.1	MPL	0.956	1.485	6.021	5.001	4.308	1.666	0.973	3.196	12.951
uc001cix.1	CDC20	262.08	289.598	86.699	56.44	71.077	194.911	493.418	0	12.951
uc001ciy.1	CDC20	254.428	279.945	81.883	50.725	65.693	189.08	489.525	0	10.361
uc001ciz.1	ELOVL1	127.214	234.649	207.115	177.893	68.923	85.794	185.883	89.491	282.329
uc001cja.1	ELOVL1	128.17	237.619	214.34	182.894	69.462	87.46	187.83	92.687	279.739
uc001cjb.1	ELOVL1	147.3	290.341	272.139	235.048	79.693	105.785	219.946	102.275	316.001
uc001cjc.1	ELOVL1	144.431	282.172	262.506	225.76	75.923	103.286	215.08	99.079	308.231
uc001cje.1	MED8	67.911	92.82	56.595	46.438	28	102.453	180.044	54.334	56.984
uc001cjf.2	MED8	74.607	99.503	59.004	40.008	29.615	98.288	190.749	54.334	56.984
uc001cjg.2	MED8	74.607	99.503	59.004	40.008	30.154	98.288	189.776	54.334	56.984
uc001cjh.1	C1orf84	41.129	51.979	37.329	26.434	23.154	25.822	50.607	3.196	25.902
uc001cji.1	C1orf84	44.955	51.237	42.145	28.577	28.539	33.318	52.553	12.784	31.082
uc001cjk.1	KIAA0467	269.732	295.539	204.706	231.476	272.462	244.055	275.419	210.943	243.476
uc001cjl.1	KIAA0467	164.517	150.739	95.128	103.592	126	104.952	95.375	131.04	106.197
uc001cjm.1	HYI	73.65	60.147	40.941	33.578	37.692	29.153	11.679	111.864	28.492
uc001cjn.1	HYI	94.693	82.424	84.291	71.443	57.616	61.638	16.545	159.805	38.853
uc001cjo.1	HYI	95.65	83.167	84.291	72.872	59.769	61.638	16.545	159.805	41.443
uc001cjp.1	HYI	80.346	63.118	43.35	35.007	39.846	34.151	20.437	111.864	36.262
uc001cjq.2	PTPRF	249.645	134.403	175.807	142.172	67.308	146.6	14.598	191.767	139.869
uc001cjr.1	PTPRF	2030.64	1074.48	1419.7	1178.1	517.463	1043.69	62.285	1153.8	1036.07
uc001cjs.1	PTPRF	2030.64	1074.48	1419.7	1176.67	517.463	1042.86	62.285	1153.8	1036.07
uc001cjt.2	PTPRF	176.952	97.275	137.274	102.164	53.308	124.11	9.732	163.002	113.968
uc001cju.1	PTPRF	1495	764.093	1075.31	883.751	391.463	774.645	40.875	789.439	782.232
uc001cjv.1	PTPRF	1664.3	881.418	1147.56	979.485	430.232	867.936	45.741	894.91	841.806
uc001cjw.1	PTPRF	1504.57	776.717	1037.98	854.459	379.078	776.311	40.875	795.831	745.97
uc001cjx.1	JMJD2A	953.626	674.986	431.087	311.492	367.77	402.316	449.623	127.844	225.345
uc001cjy.2	BC094867	72.694	43.068	33.716	36.436	17.231	27.487	30.17	9.588	15.541
uc001cjz.1	ST3GAL3	207.56	160.393	156.54	85.017	66.231	135.771	64.232	47.942	121.738
uc001cka.1	ST3GAL3	143.474	105.443	98.741	60.012	49	91.625	43.794	28.765	93.246
uc001ckb.1	ST3GAL3	209.473	161.878	156.54	85.732	67.308	136.604	66.178	47.942	124.328
uc001ckc.1	ST3GAL3	205.647	158.908	155.336	83.588	66.231	134.938	64.232	47.942	121.738
uc001ckd.1	ST3GAL3	207.56	160.393	155.336	84.303	67.308	135.771	66.178	47.942	124.328
uc001cke.1	ST3GAL3	203.734	158.908	151.724	82.874	65.693	134.938	64.232	47.942	121.738
uc001ckf.1	ST3GAL3	205.647	160.393	151.724	83.588	66.769	135.771	66.178	47.942	124.328
uc001ckg.1	ST3GAL3	192.256	132.918	138.478	73.586	59.231	109.117	58.393	44.746	106.197
uc001ckh.1	ST3GAL3	147.3	106.929	103.557	62.155	49.539	92.458	43.794	28.765	93.246
uc001cki.1	ST3GAL3	145.387	105.443	102.353	60.727	49.539	91.625	43.794	28.765	93.246
uc001ckj.1	ST3GalIII	189.386	147.027	146.907	72.872	59.231	121.611	59.366	44.746	119.148
uc001ckk.1	ST3GAL3	180.778	141.829	143.294	71.443	56	114.114	57.419	41.549	108.787
uc001ckl.1	ST3GAL3	156.865	108.414	109.578	54.297	46.846	82.462	44.768	35.157	98.427
uc001ckm.1	ST3GAL3	156.865	109.899	107.17	55.011	46.308	83.295	44.768	35.157	98.427
uc001ckn.1	ST3GalIII	160.691	109.899	109.578	54.297	48.462	82.462	51.58	35.157	98.427
uc001cko.1	ST3GAL3	174.082	121.037	125.232	61.441	51.154	95.789	53.527	41.549	103.607
uc001ckp.1	ST3GAL3	155.909	109.899	107.17	55.011	46.308	83.295	44.768	35.157	98.427
uc001ckq.1	ST3GAL3	153.996	108.414	105.966	53.582	46.308	82.462	44.768	35.157	98.427
uc001ckr.1	ST3GAL3	165.474	115.839	122.824	60.727	48.462	88.293	51.58	38.353	93.246
uc001cks.1	ARTN	107.128	119.552	209.523	195.04	57.616	129.108	0.973	0	0
uc001ckt.1	ARTN	103.302	111.384	191.461	182.894	51.692	125.776	0.973	0	0
uc001cku.1	ARTN	82.259	86.137	133.661	144.315	38.231	101.62	0.973	0	0
uc001ckv.1	ARTN	72.694	81.681	121.62	125.74	35	91.625	0.973	0	0
uc001ckw.1	ARTN	62.172	83.167	108.374	117.881	29.077	85.794	0.973	0	0
uc001ckx.1	IPO13	373.99	301.479	298.63	198.612	176.077	234.059	182.964	67.118	486.953
uc001cky.1	IPO13	69.824	49.009	42.145	30.006	24.231	39.149	28.223	9.588	121.738
uc001ckz.1	DPH2	215.212	196.036	62.616	43.58	77.539	150.764	248.169	35.157	67.345
uc001cla.1	DPH2	161.648	141.829	43.35	35.007	59.231	124.11	182.964	19.177	51.803
uc001clb.1	DPH2	201.821	187.867	59.004	38.579	71.616	136.604	235.517	35.157	67.345
uc001clc.2	ATP6V0B	294.601	255.44	279.364	233.619	130.847	274.041	310.454	169.394	227.935
uc001cld.1	ATP6V0B	266.862	224.253	246.852	205.042	103.385	225.73	283.204	150.217	196.853
uc001cle.1	ATP6V0B	261.123	220.54	240.831	204.327	102.846	224.897	277.365	147.021	191.673
uc001clf.2	ATP6V0B	267.819	239.847	226.381	185.038	122.231	247.387	290.99	169.394	240.886
uc001clg.1	B4GALT2	383.555	301.479	184.236	102.164	96.385	171.588	233.571	105.472	183.902
uc001clh.1	B4GALT2	379.729	297.766	184.236	101.449	96.385	169.089	228.705	105.472	183.902
uc001cli.1	B4GALT2	355.817	284.4	148.111	87.875	89.385	154.096	220.919	79.903	168.361
uc001clj.1	CCDC24	19.13	12.624	9.633	10.002	16.154	12.494	10.705	9.588	31.082
uc001clk.2	CCDC24	21.999	12.624	12.042	9.288	14.539	14.993	12.652	9.588	36.262
uc001cll.1	SLC6A9	124.344	254.698	93.924	77.873	70	64.97	157.66	3.196	168.361
uc001clm.1	SLC6A9	124.344	253.213	93.924	77.873	70	64.97	156.687	3.196	168.361
uc001cln.1	SLC6A9	133.909	271.777	109.578	87.161	73.231	73.3	163.499	6.392	160.591
uc001clo.1	BC031250	0.956	3.713	6.021	5.001	1.077	0.833	4.866	6.392	15.541
uc001clp.1	KLF17	0.956	0	1.204	0	0	0.833	0.973	0	2.59
uc001clq.1	DMAP1	191.299	175.987	99.945	82.874	77.539	95.789	104.134	83.099	121.738
uc001clr.1	DMAP1	198.951	177.472	102.353	82.874	80.769	96.622	106.08	86.295	121.738
uc001cls.1	DMAP1	209.473	181.927	105.966	85.017	85.616	98.288	109	86.295	129.509
uc001clt.1	ERI3	349.121	308.162	186.644	112.88	134.077	244.888	261.794	83.099	253.837
uc001clu.1	PRNPIP	307.035	277.717	157.744	98.591	120.077	216.567	236.49	76.707	212.394
uc001clv.1	RNF220	204.69	158.908	126.436	125.74	249.847	103.286	217.999	118.256	567.248
uc001clw.1	RNF220	204.69	158.908	126.436	125.025	247.693	103.286	217.999	118.256	559.478
uc001clx.1	RNF220	213.299	167.818	143.294	137.171	189.001	117.446	227.731	111.864	344.493
uc001cly.1	RNF220	213.299	167.818	143.294	137.171	189.001	115.78	228.705	108.668	347.083
uc001clz.1	RNF220	211.386	164.106	128.845	125.025	176.616	105.785	220.919	105.472	331.542
uc001cma.1	C1orf164	205.647	164.106	125.232	128.598	180.924	109.95	226.758	105.472	349.673
uc001cmb.1	TMEM53	44.955	63.86	24.083	29.292	30.692	23.323	48.661	79.903	101.017
uc001cmc.1	TMEM53	12.434	45.296	10.837	19.29	11.846	4.165	5.839	147.021	46.623
uc001cmd.1	TMEM53	12.434	39.356	10.837	18.575	10.769	4.165	4.866	127.844	46.623
uc001cmf.1	MGC33556	0.956	1.485	1.204	3.572	6.462	0	0	3.196	5.18
uc001cmg.2	KIF2C	571.985	414.348	83.087	54.297	72.154	278.206	1212.62	3.196	10.361
uc001cmh.2	KIF2C	461.031	337.864	60.208	42.866	61.923	220.732	1027.71	3.196	10.361
uc001cmi.1	RPS8	1325.7	1094.53	2069.94	1042.36	993.465	849.611	1367.36	409.102	155.41
uc001cmj.1	SNORD55	962.235	1361.85	13507	10317.1	2683.7	4850.28	1825.74	2956.4	852.167
uc001cmk.1	SNORD46	158.778	146.284	740.555	393.651	107.154	219.066	1090	907.695	95.836
uc001cml.1	SNORD38B	24.869	25.99	21.675	17.861	8.077	17.492	162.526	294.042	18.131
uc001cmm.1	BEST4	1.913	9.653	2.408	1.429	3.769	0	0	0	0
uc001cmn.1	PLK3	48.781	53.464	21.675	36.436	21.539	34.151	44.768	9.588	31.082
uc001cmo.1	FNK	33.477	40.098	13.246	17.146	12.923	20.824	34.062	6.392	31.082
uc001cmp.1	TCTEX1D4	0.956	2.228	1.204	6.43	2.692	1.666	0.973	3.196	7.771
uc001cmq.1	AK056150	2.869	36.385	6.021	7.144	8.077	2.499	4.866	28.765	12.951
uc001cmr.1	AK023857	0.956	20.049	0	5.001	4.846	0.833	0.973	9.588	12.951
uc001cms.1	PTCH2	4.782	11.881	2.408	3.572	129.231	13.327	4.866	6.392	15.541
uc001cmt.1	EIF2B3	180.778	187.867	102.353	81.445	74.846	136.604	473.954	57.53	54.394
uc001cmu.1	EIF2B3	177.908	184.155	97.537	79.302	71.616	134.105	457.409	57.53	49.213
uc001cmv.1	EIF2B3	175.995	183.412	96.332	77.873	72.693	129.108	464.222	57.53	54.394
uc001cmw.1	EIF2B3	171.213	174.501	96.332	80.016	71.616	134.938	442.811	51.138	46.623
uc001cmx.2	HECTD3	143.474	175.987	68.637	67.156	61.923	84.961	178.098	79.903	101.017
uc001cmy.2	HECTD3	173.126	238.361	93.924	92.876	87.77	114.947	218.972	118.256	132.099
uc001cna.1	UROD	269.732	360.884	296.222	202.184	140.539	120.778	1526.97	191.767	126.919
uc001cnb.1	UROD	272.601	365.339	297.426	202.184	140.539	120.778	1541.57	198.159	126.919
uc001cnc.1	UROD	218.081	301.479	197.481	153.603	105.539	96.622	1407.26	175.786	106.197
uc001cnd.2	ZSWIM5	10.521	9.653	3.612	25.72	36.616	5.831	0	15.981	64.754
uc001cne.1	HPDL	76.52	34.9	13.246	12.145	8.615	7.497	1.946	3.196	23.312
uc001cnf.1	MUTYH	34.434	28.217	31.308	38.579	26.923	34.984	84.669	12.784	33.672
uc001cng.1	MUTYH	34.434	28.217	31.308	38.579	26.923	34.984	84.669	12.784	33.672
uc001cnh.1	MUTYH	36.347	29.702	36.125	40.008	25.846	32.485	87.589	12.784	36.262
uc001cni.1	MUTYH	36.347	29.702	36.125	40.008	25.846	32.485	87.589	12.784	36.262
uc001cnj.1	MUTYH	36.347	29.702	34.92	39.294	25.846	32.485	86.616	12.784	36.262
uc001cnk.1	MUTYH	39.216	31.93	31.308	37.15	30.154	44.146	81.75	12.784	38.853
uc001cnl.1	MUTYH	41.129	33.415	33.716	42.151	31.769	45.812	86.616	12.784	38.853
uc001cnm.1	MUTYH	41.129	33.415	33.716	42.151	31.769	45.812	86.616	12.784	38.853
uc001cnn.1	MUTYH	41.129	33.415	33.716	42.151	31.769	45.812	86.616	12.784	38.853
uc001cno.1	MUTYH	41.129	33.415	32.512	41.437	31.769	45.812	85.643	12.784	38.853
uc001cnq.2	TOE1	171.213	115.839	80.678	52.153	51.154	66.636	127.491	15.981	36.262
uc001cnr.2	TOE1	151.126	102.473	60.208	42.866	43.616	58.307	108.026	15.981	33.672
uc001cns.1	TESK2	35.39	34.9	31.308	22.862	12.385	12.494	47.687	67.118	106.197
uc001cnt.2	LOC126661	3.826	1.485	0	0.714	2.154	4.998	8.759	0	10.361
uc001cnu.2	LOC126661	7.652	7.426	0	2.858	2.692	9.162	17.518	0	15.541
uc001cnv.2	LOC126661	7.652	7.426	0	2.858	2.692	9.162	15.571	0	12.951
uc001cnw.2	LOC126661	7.652	7.426	0	2.858	2.692	9.162	17.518	0	15.541
uc001cny.2	MMACHC	118.606	110.641	78.27	48.581	46.308	59.14	97.321	166.198	75.115
uc001cnz.1	PRDX1	589.202	936.367	227.585	260.767	79.693	675.524	1387.8	795.831	474.002
uc001coa.1	PRDX1	1456.74	2197.23	534.645	516.533	119.539	1119.49	2531.32	1281.64	849.577
uc001cob.1	PRDX1	1437.61	2174.96	531.032	513.676	119.539	1101.99	2507.96	1268.86	834.036
uc001coc.1	PRDX1	1456.74	2196.49	534.645	516.533	119.539	1119.49	2530.35	1281.64	849.577
uc001cod.1	AKR1A1	349.121	467.07	155.336	163.605	74.308	307.359	348.409	968.421	176.132
uc001coe.1	AKR1A1	337.643	455.931	150.519	161.461	72.154	301.529	338.677	962.029	173.542
uc001cof.1	AKR1A1	152.083	213.114	33.716	38.579	24.231	94.957	136.25	405.906	69.935
uc001cog.1	AKR1A1	182.691	256.183	49.37	56.44	27.462	114.947	179.071	511.377	82.886
uc001coh.1	NASP	1248.23	744.787	170.99	166.462	206.77	278.206	1274.91	67.118	137.279
uc001coi.1	NASP	1248.23	744.787	170.99	166.462	206.231	278.206	1273.93	67.118	137.279
uc001coj.1	NASP	928.758	603.701	121.62	110.737	143.231	202.407	983.916	60.726	82.886
uc001cok.1	NASP	756.588	386.131	178.215	200.041	241.232	244.888	674.435	51.138	168.361
uc001col.1	NASP	748.936	475.98	104.761	122.882	177.693	155.762	764.944	44.746	103.607
uc001com.2	CCDC17	8.608	6.683	14.45	4.287	8.077	0.833	8.759	6.392	10.361
uc001con.2	CCDC17	13.391	7.426	15.654	6.43	9.154	0.833	10.705	9.588	12.951
uc001coo.1	GPBP1L1	240.08	176.729	167.378	162.89	145.385	193.245	403.882	204.551	111.377
uc001cop.1	GPBP1L1	603.549	469.297	435.904	412.227	341.386	423.973	894.381	450.651	292.69
uc001coq.1	GPBP1L1	637.026	496.772	508.153	468.667	371.54	471.451	928.443	489.005	305.64
uc001cor.1	TMEM69	263.036	178.214	181.827	115.738	80.769	99.954	476.873	60.726	36.262
uc001cos.2	IPP	79.389	75.741	79.474	60.727	48.462	40.815	59.366	28.765	72.525
uc001cot.1	IPP	115.736	115.097	134.865	101.449	85.616	74.966	91.482	41.549	80.295
uc001cou.1	IPP	120.518	121.037	142.09	107.165	86.154	77.465	96.348	41.549	80.295
uc001cov.1	MAST2	463.901	498.257	167.378	175.75	277.847	174.92	412.641	44.746	274.558
uc001cow.1	MAST2	462.944	497.515	167.378	175.75	276.77	174.087	409.722	44.746	274.558
uc001cox.1	hMAST205	49.738	44.554	16.858	23.576	55.462	24.989	52.553	12.784	25.902
uc001coy.1	MAST2	209.473	242.074	67.433	87.875	143.77	77.465	183.937	35.157	121.738
uc001coz.1	MAST2	194.169	224.995	62.616	79.302	123.847	66.636	168.365	35.157	126.919
uc001cpa.2	KIAA0807	341.469	377.963	119.211	127.169	208.385	117.446	292.936	38.353	220.165
uc001cpb.2	PIK3R3	797.718	491.574	101.149	137.171	254.693	263.213	98.294	22.373	142.46
uc001cpc.2	PIK3R3	680.069	433.655	84.291	116.452	219.693	225.73	79.803	22.373	134.689
uc001cpd.2	TSPAN1	3.826	2.228	0	3.572	1.077	2.499	2.92	22.373	5.18
uc001cpe.1	POMGNT1	398.859	332.666	261.302	150.03	146.462	154.929	170.312	137.433	253.837
uc001cpf.1	UDP-GlcNAc	373.033	315.588	226.381	132.884	136.77	142.435	155.714	131.04	287.509
uc001cpg.1	POMGNT1	314.687	276.232	215.544	117.881	124.385	133.272	135.276	118.256	235.706
uc001cph.1	AK026430	73.65	69.058	57.799	27.863	34.462	36.65	28.223	44.746	59.574
uc001cpi.1	UDP-GlcNAc	128.17	119.552	92.72	42.866	57.077	54.975	51.58	67.118	95.836
uc001cpj.2	UDP-GlcNAc	65.042	66.83	49.37	30.721	29.077	39.149	26.277	12.784	44.033
uc001cpk.1	C1orf190	10.521	11.138	7.225	8.573	17.231	9.162	3.893	3.196	111.377
uc001cpl.1	RAD54L	269.732	163.363	36.125	35.007	44.154	122.444	370.793	6.392	28.492
uc001cpm.1	RAD54L	166.43	109.156	21.675	23.576	30.692	90.792	247.196	6.392	23.312
uc001cpn.1	LRRC41	730.763	741.074	708.043	366.503	396.309	552.247	457.409	236.512	297.87
uc001cpo.1	LRRC41	458.162	453.704	433.496	234.333	246.616	327.35	260.82	124.648	155.41
uc001cpp.1	UQCRH	345.295	323.013	130.049	85.732	56.539	154.929	1545.46	92.687	158.001
uc001cpq.1	UQCRH	355.817	328.954	132.457	93.59	60.846	161.593	1570.76	111.864	173.542
uc001cpr.1	NSUN4	229.559	262.123	164.969	149.316	136.231	190.746	387.338	70.314	82.886
uc001cps.1	NSUN4	219.038	251.728	138.478	135.027	127.616	169.089	367.874	60.726	82.886
uc001cpt.1	NSUN4	232.429	259.896	145.703	140.743	132.462	174.92	389.284	70.314	90.656
uc001cpu.2	FAAH	69.824	83.909	61.412	40.008	24.231	15.826	1.946	137.433	147.64
uc001cpv.2	DKFZp434A091	31.564	49.751	28.9	12.86	15.077	5.831	1.946	76.707	93.246
uc001cpw.1	DMBX1	2.869	13.366	3.612	0.714	0.538	0	45.741	3.196	0
uc001cpx.1	DMBX1	2.869	13.366	3.612	0.714	0.538	0	45.741	3.196	0
uc001cpy.2	KNCN	0	0	0	0	0	0	0	0	15.541
uc001cpz.1	DKFZp686E14208	53.564	75.741	37.329	63.584	40.923	57.474	149.874	73.51	85.476
uc001cqa.1	MKNK1	60.259	89.107	40.941	67.156	45.231	60.805	167.392	76.707	95.836
uc001cqb.1	MKNK1	62.172	89.85	43.35	69.3	45.769	62.471	170.312	76.707	95.836
uc001cqc.1	MKNK1	61.216	89.85	40.941	68.585	45.769	61.638	169.339	76.707	95.836
uc001cqd.1	MNK1B	31.564	40.098	14.45	22.147	16.692	14.16	65.205	44.746	46.623
uc001cqe.2	MOBKL2C	26.782	63.86	56.595	59.298	25.846	55.808	48.661	67.118	54.394
uc001cqf.2	MOBKL2C	26.782	65.345	63.82	65.728	28	58.307	54.5	73.51	54.394
uc001cqg.1	ATPAF1	173.126	190.838	145.703	166.462	152.924	175.753	121.651	175.786	344.493
uc001cqh.1	ATPAF1	253.471	277.717	217.952	227.903	192.77	244.055	160.58	230.12	432.559
uc001cqi.1	ATPAF1	221.907	236.134	181.827	190.039	172.308	209.071	140.142	191.767	370.395
uc001cqj.2	C1orf223	0	0.743	2.408	0.714	2.692	0.833	0.973	0	0
uc001cqk.2	KIAA0494	505.03	546.523	562.34	660.134	465.771	680.522	507.043	552.927	745.97
uc001cql.1	KIAA0494	194.169	201.234	184.236	222.902	176.616	274.874	187.83	169.394	214.984
uc001cqm.2	CYP4B1	0	0	0	201.469	0.538	0	0	0	0
uc001cqn.2	CYP4B1	0	0	0	201.469	0.538	0	0	0	0
uc001cqo.1	CYP4Z2P	0	0	0	2.858	0	0	0	0	0
uc001cqp.2	CYP4A11	0	0	0	0	0.538	0	0	2147.78	116.558
uc001cqq.2	CYP4A11	0	0	0	0.714	0	0	0	1182.56	56.984
uc001cqr.1	CYP4X1	0.956	0.743	3.612	7.859	2.154	0.833	0	22.373	31.082
uc001cqs.1	CYP4X1	0.956	0.743	3.612	7.859	2.154	0.833	0	15.981	31.082
uc001cqt.1	CYP4X1	0.956	0.743	4.817	10.002	2.154	0.833	0	15.981	38.853
uc001cqu.1	CYP4Z1	0	0	0	0.714	1.615	0.833	0	3.196	0
uc001cqv.1	CYP4A22	0	0	0	0	1.077	0	0.973	246.1	28.492
uc001cqw.1	PDZK1IP1	0	0	14.45	22.862	0.538	0	1.946	6.392	0
uc001cqx.1	TAL1	0	0.743	7.225	38.579	5.385	2.499	1115.3	12.784	41.443
uc001cqy.1	TAL1	0	0.743	7.225	35.722	3.769	1.666	1106.54	12.784	38.853
uc001cqz.1	TAL1	0	0	1.204	1.429	0.538	0	69.098	0	10.361
uc001cra.1	TAL1	0	0	0	0	0	0	36.982	0	2.59
uc001crb.1	STIL	20.086	14.851	8.429	5.715	3.769	14.993	57.419	0	7.771
uc001crc.1	STIL	336.687	258.411	97.537	74.301	84	294.865	645.239	12.784	15.541
uc001crd.1	STIL	337.643	258.411	97.537	74.301	84	294.865	645.239	12.784	15.541
uc001cre.1	STIL	339.556	259.896	97.537	74.301	84.539	297.364	660.81	12.784	15.541
uc001crf.1	STIL	183.647	126.978	54.187	37.15	47.385	188.247	348.409	6.392	12.951
uc001crg.1	STIL	247.732	170.789	69.841	50.01	58.154	219.066	440.864	6.392	10.361
uc001crh.1	CMPK1	54.52	31.93	38.533	40.723	21.539	37.483	45.741	38.353	15.541
uc001cri.1	CMPK1	528.942	481.921	516.582	412.227	198.154	326.517	951.8	479.416	316.001
uc001crj.1	AX748181	0	0	0	0	1.615	0	0.973	3.196	0
uc001crk.1	FOXE3	0	1.485	1.204	1.429	2.692	2.499	0	0	0
uc001crl.1	BC006113	2.869	11.881	7.225	8.573	10.231	0.833	145.982	9.588	2.59
uc001crm.1	FOXD2	2.869	10.396	14.45	9.288	29.615	7.497	93.428	25.569	2.59
uc001crn.1	SLC5A9	3.826	2.97	3.612	15.717	9.154	0	0	51.138	0
uc001cro.1	SLC5A9	3.826	2.97	3.612	15.717	8.615	0	0	51.138	0
uc001crp.1	SLC5A9	3.826	3.713	3.612	17.861	9.692	0	0	54.334	2.59
uc001crr.1	SPATA6	36.347	41.583	43.35	48.581	40.923	7.497	2.92	3.196	51.803
uc001crs.1	SPATA6	34.434	35.643	42.145	46.438	40.923	7.497	2.92	3.196	41.443
uc001crt.1	SPATA6	23.912	17.821	21.675	38.579	36.616	9.995	2.92	6.392	38.853
uc001cru.2	AGBL4	33.477	20.049	33.716	32.149	45.769	15.826	0	0	95.836
uc001crv.1	AGBL4	27.738	21.534	9.633	9.288	17.769	12.494	0	0	41.443
uc001crw.2	C1orf165	108.084	62.375	33.716	34.293	39.846	38.316	0	6.392	38.853
uc001crx.2	BEND5	108.084	61.632	33.716	34.293	39.308	38.316	0	6.392	38.853
uc001cry.2	ELAVL4	23.912	15.594	3.612	2.858	66.769	1.666	0	0	69.935
uc001crz.2	ELAVL4	23.912	14.109	3.612	2.143	66.231	1.666	0	0	69.935
uc001csa.2	ELAVL4	23.912	14.109	3.612	2.143	67.308	1.666	0	0	69.935
uc001csb.1	ELAVL4	23.912	14.109	3.612	2.143	67.308	2.499	0	0	77.705
uc001csc.2	ELAVL4	23.912	14.109	3.612	2.143	67.308	2.499	0	0	77.705
uc001cse.1	FAF1	245.819	227.966	232.402	195.754	157.231	351.506	689.033	217.335	248.657
uc001csf.1	CDKN2C	545.203	408.407	113.191	68.585	100.693	96.622	444.757	15.981	38.853
uc001csg.1	CDKN2C	220.951	188.61	81.883	50.01	58.692	82.462	211.187	9.588	28.492
uc001csh.1	C1orf185	1.913	1.485	0	0	0	0	0	0	0
uc001csi.2	RNF11	505.986	529.445	335.959	292.917	267.078	343.176	177.124	345.18	1095.64
uc001csj.1	TTC39A	3.826	8.168	9.633	20.718	7.538	3.332	1.946	9.588	20.721
uc001csk.1	TTC39A	4.782	9.653	9.633	28.577	7.538	1.666	1.946	9.588	28.492
uc001csl.1	TTC39A	4.782	9.653	9.633	28.577	7.538	1.666	1.946	9.588	28.492
uc001csm.1	TTC39A	4.782	9.653	9.633	27.863	7.538	1.666	1.946	9.588	28.492
uc001csn.2	TTC39A	0.956	2.97	0	10.002	1.077	1.666	0	3.196	12.951
uc001cso.1	C1orf34	4.782	5.94	4.817	22.862	4.308	4.998	4.866	0	25.902
uc001csp.2	EPS15	398.859	412.863	616.527	669.422	212.155	433.135	920.657	188.57	826.265
uc001csq.1	EPS15	485.9	521.276	923.587	938.762	289.693	614.719	1181.48	265.277	865.118
uc001csr.1	EPS15	25.825	32.673	105.966	116.452	29.615	59.14	86.616	15.981	31.082
uc001css.1	OSBPL9	265.906	316.33	207.115	232.904	163.154	314.856	1047.17	201.355	88.066
uc001cst.1	OSBPL9	265.906	317.815	207.115	232.904	165.308	316.522	1050.09	201.355	88.066
uc001csu.1	OSBPL9	265.906	316.33	207.115	232.904	163.693	314.856	1048.15	201.355	88.066
uc001csv.1	OSBPL9	260.167	316.33	199.89	227.903	162.616	309.858	1041.34	198.159	88.066
uc001csw.1	OSBPL9	265.906	316.33	207.115	232.904	163.154	314.856	1047.17	201.355	88.066
uc001csx.1	OSBPL9	265.906	316.33	207.115	232.904	163.154	314.856	1047.17	201.355	88.066
uc001csy.1	OSBPL9	220.951	307.419	139.682	158.604	121.154	274.874	1087.08	185.374	69.935
uc001csz.1	OSBPL9	215.212	294.796	134.865	152.174	113.616	259.881	1061.77	175.786	67.345
uc001cta.1	OSBPL9	219.994	304.449	138.478	155.031	121.154	264.879	1067.61	182.178	69.935
uc001ctb.1	OSBPL9	232.429	288.855	137.274	172.178	133	261.547	1017	178.982	85.476
uc001ctc.2	NRD1	1592.57	1425.71	1105.41	650.846	494.848	1772.52	1484.15	351.572	243.476
uc001ctd.2	NRD1	1582.04	1419.77	1103.01	642.273	487.848	1760.03	1476.36	351.572	243.476
uc001cte.2	NRD1	1204.23	1078.2	858.562	499.387	375.309	1369.37	1096.81	290.846	173.542
uc001ctf.2	NRD1	1294.14	1166.56	974.161	562.257	411.386	1539.3	1210.67	297.238	202.034
uc001ctg.1	AK090844	107.128	63.118	32.512	54.297	65.693	184.082	115.812	19.177	31.082
uc001cth.1	RAB3B	8.608	20.049	0	1.429	4.308	177.419	0	0	23.312
uc001cti.1	TXNDC12	151.126	205.689	174.602	154.317	74.846	209.071	254.008	172.59	59.574
uc001ctj.1	KTI12	79.389	80.939	32.512	29.292	33.923	68.302	111.919	19.177	41.443
uc001ctk.1	BTF3L4	278.34	233.164	108.374	113.594	88.846	157.428	183.937	44.746	95.836
uc001ctl.1	BTF3L4	277.384	232.421	108.374	113.594	88.846	157.428	183.937	44.746	95.836
uc001ctm.1	BTF3L4	183.647	165.591	60.208	70.729	67.308	98.288	134.303	28.765	67.345
uc001ctn.1	ZFYVE9	264.949	264.351	180.623	157.175	163.693	224.897	104.134	47.942	165.771
uc001cto.1	ZFYVE9	409.38	409.893	274.547	226.475	250.385	317.355	140.142	89.491	274.558
uc001ctp.1	ZFYVE9	386.424	387.616	260.097	212.9	239.616	294.032	137.223	79.903	266.788
uc001ctq.1	CC2D1B	283.123	285.143	108.374	105.021	102.308	79.13	181.017	79.903	150.23
uc001ctr.1	CC2D1B	122.431	118.809	45.758	48.581	39.846	35.817	88.562	19.177	72.525
uc001cts.1	CC2D1B	166.43	165.591	50.575	63.584	55.462	40.815	112.892	28.765	88.066
uc001ctt.1	ORC1L	228.603	117.324	37.329	25.005	38.231	89.126	635.507	0	0
uc001ctu.1	ORC1L	228.603	117.324	37.329	25.005	38.231	89.126	635.507	0	0
uc001ctv.2	PRPF38A	309.905	258.411	168.582	175.036	161.001	329.016	543.052	54.334	119.148
uc001ctw.2	PRPF38A	265.906	218.312	137.274	144.315	136.77	278.206	466.168	38.353	108.787
uc001ctx.2	ZCCHC11	657.113	458.902	388.942	415.799	418.924	549.748	444.757	131.04	145.05
uc001cty.2	ZCCHC11	657.113	458.902	388.942	416.513	418.924	550.581	444.757	131.04	145.05
uc001ctz.2	ZCCHC11	657.113	458.902	388.942	415.799	418.924	548.915	444.757	131.04	145.05
uc001cua.1	ZCCHC11	163.561	117.324	102.353	103.592	103.923	115.78	105.107	19.177	64.754
uc001cub.2	ZCCHC11	430.423	296.281	254.077	289.344	299.924	419.808	293.91	95.883	90.656
uc001cuc.2	ZCCHC11	306.079	203.461	168.582	170.035	173.924	269.876	194.642	83.099	56.984
uc001cud.2	ZCCHC11	179.821	112.126	101.149	113.594	113.616	173.254	118.732	54.334	36.262
uc001cue.1	GPX7	211.386	184.155	138.478	94.305	79.693	89.126	0	6.392	10.361
uc001cuf.1	FAM159A	0.956	0.743	2.408	2.858	0.538	2.499	0	0	0
uc001cug.1	FAM159A	0.956	0.743	2.408	3.572	4.846	2.499	0	0	0
uc001cuh.2	UNQ2783	2.869	0.743	2.408	4.287	4.846	2.499	1.946	0	0
uc001cui.1	C1orf163	196.082	152.967	72.249	42.866	38.769	78.297	204.374	54.334	80.295
uc001cuj.1	ZYG11B	460.075	504.94	425.067	353.643	297.232	457.291	290.017	351.572	652.724
uc001cuk.1	BC119789	3.826	21.534	0	1.429	0	74.133	110.946	6.392	2.59
uc001cul.1	ZYG11A	6.695	22.277	0	0.714	0	67.469	123.598	6.392	2.59
uc001cum.1	DQ589559	0	4.455	0	0	1.077	8.33	17.518	3.196	0
uc001cun.2	ECHDC2	6.695	40.841	34.92	53.582	105.539	93.291	11.679	594.476	88.066
uc001cuo.2	ECHDC2	4.782	34.158	30.104	38.579	74.308	65.803	10.705	530.554	56.984
uc001cup.2	ECHDC2	4.782	36.385	31.308	40.723	78.077	67.469	10.705	584.888	59.574
uc001cuq.1	SCP2	126.257	123.265	77.066	64.299	47.385	57.474	92.455	1141.01	173.542
uc001cur.1	SCP2	477.291	491.574	329.938	310.063	164.77	363.167	375.659	2125.41	365.214
uc001cus.1	SCP2	525.116	530.187	349.205	327.209	187.924	391.487	424.32	2224.49	396.297
uc001cut.1	SCP2	383.555	392.814	258.893	257.91	134.616	329.849	329.918	930.068	204.624
uc001cuu.1	SCP2	331.904	341.577	244.443	243.621	129.77	313.19	289.044	811.812	181.312
uc001cuv.1	PODN	5.739	5.198	12.042	37.865	1.615	25.822	0	31.961	25.902
uc001cuw.1	PODN	5.739	5.94	12.042	37.865	1.615	29.153	0	31.961	25.902
uc001cux.1	SLC1A7	0	0	0	2.143	0	4.165	0	6.392	0
uc001cuy.1	SLC1A7	0	0	0	1.429	0	6.664	0	3.196	0
uc001cuz.2	SLC1A7	0	0	0	0	0	1.666	0	0	0
uc001cva.1	AX748428	0.956	0.743	0	0.714	0	3.332	0	6.392	0
uc001cvb.2	CPT2	163.561	153.71	107.17	108.593	65.693	95.789	145.008	498.593	88.066
uc001cvc.1	C1orf123	117.649	128.463	90.312	65.013	56	80.796	136.25	41.549	38.853
uc001cvd.1	C1orf123	161.648	171.531	162.561	112.88	82.923	125.776	161.553	51.138	49.213
uc001cve.1	C1orf123	158.778	167.076	161.357	110.737	80.769	123.277	159.607	47.942	49.213
uc001cvf.1	MAGOH	87.998	90.592	50.575	68.585	46.846	92.458	164.473	35.157	41.443
uc001cvg.2	BC033363	3.826	16.336	8.429	6.43	9.154	6.664	4.866	0	15.541
uc001cvh.1	LRP8	39.216	196.778	15.654	11.431	46.308	89.126	229.678	3.196	168.361
uc001cvi.1	LRP8	48.781	245.787	46.962	24.291	69.462	119.112	280.285	79.903	220.165
uc001cvj.1	LRP8	48.781	239.104	45.758	24.291	69.462	116.613	273.472	79.903	212.394
uc001cvk.1	LRP8	44.955	230.193	46.962	22.862	66.231	115.78	262.767	79.903	196.853
uc001cvl.1	LRP8	43.042	211.629	43.35	21.433	57.616	108.284	239.41	79.903	173.542
uc001cvm.1	LRP8	21.999	92.077	7.225	7.144	26.385	61.638	119.705	3.196	93.246
uc001cvn.1	AK097571	0	0.743	0	1.429	0.538	0.833	0	0	5.18
uc001cvp.1	FLJ40434	0	0	0	0	0	0	0	0	2.59
uc001cvq.1	DMRTB1	2.869	3.713	18.062	3.572	10.769	8.33	3.893	19.177	5.18
uc001cvr.1	GLIS1	52.607	46.781	0	1.429	1.077	3.332	0	0	20.721
uc001cvs.1	TMEM48	381.642	301.479	170.99	117.167	87.77	261.547	504.123	47.942	38.853
uc001cvt.1	TMEM48	359.642	288.113	169.786	110.737	86.693	252.384	480.766	47.942	36.262
uc001cvu.1	YIPF1	86.085	80.939	68.637	83.588	47.385	81.629	70.071	79.903	38.853
uc001cvv.1	YIPF1	87.998	81.681	71.045	83.588	47.385	83.295	70.071	86.295	38.853
uc001cvw.1	YIPF1	80.346	72.771	61.412	80.016	40.923	73.3	60.339	83.099	31.082
uc001cvx.1	YIPF1	80.346	72.771	61.412	80.016	40.923	73.3	60.339	83.099	31.082
uc001cvy.1	DKFZp761P7010	76.52	70.543	57.799	78.587	38.769	69.135	59.366	73.51	25.902
uc001cvz.1	DIO1	0	1.485	1.204	2.858	3.231	4.998	3.893	738.301	44.033
uc001cwa.1	DIO1	0	1.485	1.204	2.858	3.231	4.998	3.893	830.988	51.803
uc001cwb.1	DIO1	0	1.485	1.204	2.858	2.692	4.998	3.893	776.654	51.803
uc001cwc.1	DIO1	0	0.743	1.204	2.858	2.692	4.998	3.893	754.282	46.623
uc001cwd.1	DIO1	0	1.485	1.204	2.858	3.231	4.998	3.893	789.439	46.623
uc001cwe.1	DIO1	0	1.485	1.204	2.858	2.692	4.998	3.893	735.105	46.623
uc001cwf.1	DIO1	0	1.485	1.204	2.858	3.231	4.998	3.893	738.301	49.213
uc001cwg.1	DIO1	0	0.743	1.204	2.858	2.692	4.998	3.893	661.594	44.033
uc001cwh.1	HSPB11	89.911	97.275	73.453	56.44	24.231	66.636	135.276	22.373	23.312
uc001cwi.1	HSPB11	160.691	152.967	97.537	93.59	59.769	98.288	220.919	47.942	33.672
uc001cwj.1	LRRC42	165.474	161.135	101.149	74.301	56	189.08	162.526	70.314	12.951
uc001cwk.1	LRRC42	165.474	161.878	101.149	74.301	56	189.08	162.526	70.314	12.951
uc001cwl.1	LRRC42	144.431	142.571	97.537	67.156	52.769	175.753	134.303	63.922	10.361
uc001cwm.1	LDLRAD1	0	0.743	0	0	0.538	0	0	0	0
uc001cwn.1	TMEM59	199.908	205.689	453.966	352.214	236.924	284.037	206.321	399.514	225.345
uc001cwo.1	TMEM59	263.993	277.717	644.223	487.242	295.616	387.323	272.499	536.946	269.378
uc001cwp.1	TMEM59	397.902	403.952	991.02	713.002	380.155	531.423	417.507	744.693	419.608
uc001cwq.1	TMEM59	397.902	403.952	991.02	713.002	380.155	531.423	417.507	744.693	419.608
uc001cwr.1	TMEM59	336.687	336.379	801.967	585.833	318.77	427.304	352.302	604.064	370.395
uc001cws.1	TMEM59	299.383	299.994	774.272	539.395	255.232	388.156	320.186	549.731	295.28
uc001cwt.1	C1orf83	155.909	117.324	92.72	82.874	49.539	90.792	136.25	31.961	72.525
uc001cwu.1	C1orf83	36.347	27.475	30.104	32.864	21	31.652	38.928	9.588	12.951
uc001cwv.1	CDCP2	0	0	0	0.714	1.077	0	0.973	0	2.59
uc001cww.1	FLJ00377	46.868	48.266	27.696	34.293	20.462	24.989	64.232	19.177	28.492
uc001cwx.2	FLJ00377	48.781	49.751	31.308	42.866	23.154	30.819	71.044	19.177	28.492
uc001cwy.2	FLJ00377	48.781	49.009	31.308	37.865	21.539	30.819	69.098	19.177	28.492
uc001cxa.2	MRPL37	127.214	116.582	166.173	89.304	73.769	217.4	276.392	207.747	46.623
uc001cxb.1	MRPL37	129.127	118.067	149.315	77.159	63	189.08	253.035	178.982	46.623
uc001cxc.2	MRPL37	77.476	78.711	87.903	53.582	47.923	144.934	194.642	143.825	38.853
uc001cxd.1	SSBP3	75.563	34.158	24.083	12.86	15.615	58.307	89.535	28.765	116.558
uc001cxe.1	SSBP3	162.604	95.79	114.395	60.012	74.846	218.233	248.169	172.59	274.558
uc001cxf.1	SSBP3	158.778	94.305	111.986	57.869	70	204.906	246.222	172.59	271.968
uc001cxg.1	SSBP3	162.604	95.79	114.395	60.012	74.846	214.902	248.169	172.59	274.558
uc001cxi.1	CR596789	3.826	0.743	1.204	1.429	7.538	9.995	6.812	9.588	5.18
uc001cxj.1	KIAA0707	11.478	14.109	9.633	17.861	7.538	8.33	0	0	54.394
uc001cxk.2	ACOT11	5.739	5.94	2.408	4.287	6.462	7.497	0.973	0	36.262
uc001cxl.1	ACOT11	10.521	13.366	9.633	19.29	10.231	9.162	0	0	64.754
uc001cxm.1	ACOT11	6.695	6.683	9.633	13.574	8.615	7.497	0	0	49.213
uc001cxn.1	FAM151A	3.826	3.713	0	4.287	1.615	3.332	0	3.196	7.771
uc001cxo.1	C1orf175	0.956	0.743	2.408	7.144	7	9.995	0	22.373	54.394
uc001cxp.1	C1orf175	0.956	1.485	3.612	10.716	12.385	9.995	0	44.746	72.525
uc001cxq.1	TTC4	130.083	121.78	72.249	47.867	36.616	72.467	131.383	63.922	134.689
uc001cxr.1	DKFZp434K085	0.956	0.743	3.612	10.716	11.308	9.995	0	44.746	72.525
uc001cxs.1	DKFZp434K085	0.956	1.485	4.817	10.002	11.308	9.995	0	44.746	69.935
uc001cxt.1	C1orf175	0.956	1.485	3.612	10.002	10.769	9.995	0	44.746	69.935
uc001cxu.2	DKFZp434K085	0	0.743	0	1.429	0.538	0.833	0	6.392	5.18
uc001cxv.1	TTC4	148.257	136.631	92.72	55.011	34.462	87.46	152.794	25.569	75.115
uc001cxw.2	TTC4	149.213	141.829	97.537	60.727	38.231	87.46	142.089	19.177	80.295
uc001cxx.2	TTC4	160.691	149.997	104.761	62.87	40.923	94.957	158.633	25.569	80.295
uc001cxy.1	PARS2	49.738	45.296	40.941	33.578	29.077	29.153	58.393	25.569	31.082
uc001cxz.2	TTC22	0.956	0	0	2.858	0	0	0	6.392	0
uc001cya.2	C1orf177	0.956	2.228	0	2.858	2.154	2.499	0.973	0	0
uc001cyb.2	C1orf177	0.956	2.228	0	2.858	2.154	1.666	0.973	0	0
uc001cyc.1	DHCR24	1776.21	5465.23	252.873	989.487	439.386	910.416	1486.09	6155.7	1388.33
uc001cyd.1	TMEM61	0	0.743	0	1.429	1.615	0	0	3.196	0
uc001cye.1	BSND	0	0.743	0	2.858	0.538	0	0	0	0
uc001cyf.1	PCSK9	133.909	1961.1	42.145	56.44	16.154	13.327	399.016	188.57	41.443
uc001cyg.2	USP24	731.719	983.891	647.835	613.696	490.002	777.144	1045.23	383.533	414.428
uc001cyi.1	AK127270	0	0	0	1.429	0	0	0	3.196	0
uc001cyj.1	PPAP2B	0	1.485	69.841	288.63	73.231	69.968	0.973	1438.25	1095.64
uc001cyk.2	PRKAA2	0.956	4.455	7.225	26.434	10.231	49.144	3.893	15.981	173.542
uc001cyl.1	DKFZp686O04253	0	0	0	2.858	0	4.165	0	15.981	10.361
uc001cym.2	C1orf168	0	0.743	0	10.002	0	4.165	0	111.864	28.492
uc001cyn.2	BC048114	0	0	0	0	0.538	0	0	0	0
uc001cyo.1	C8A	0	0.743	0	0	0	0	0	2371.51	56.984
uc001cyp.1	C8B	0	0	0	21.433	1.615	0	0	2278.82	46.623
uc001cyq.1	DAB1	6.695	20.049	14.45	17.146	53.846	391.487	0	6.392	20.721
uc001cyr.1	DAB1	6.695	19.307	13.246	15.717	45.769	338.178	0	6.392	20.721
uc001cys.1	DAB1	6.695	20.049	16.858	19.29	93.693	398.151	0.973	6.392	46.623
uc001cyt.1	DAB1	12.434	28.217	38.533	34.293	75.385	413.144	13.625	15.981	33.672
uc001cyu.1	BC047487	0	0	4.817	0.714	12.923	4.998	0	0	0
uc001cyv.1	BC033978	0	0	4.817	0.714	10.231	1.666	0	0	0
uc001cyw.1	AX746780	0.956	0	8.429	8.573	10.769	2.499	1.946	0	5.18
uc001cyx.1	OMA1	38.26	25.247	74.658	75.015	42	99.121	91.482	57.53	33.672
uc001cyy.1	OMA1	56.433	40.841	90.312	93.59	50.077	119.945	133.33	73.51	41.443
uc001cyz.2	TACSTD2	0.956	0	1.204	165.748	1.077	1.666	0	12.784	10.361
uc001cza.2	KIAA1915	320.426	260.638	229.994	242.192	190.078	270.709	342.57	95.883	145.05
uc001czc.2	KIAA1915	187.473	176.729	105.966	119.31	80.769	157.428	181.017	19.177	59.574
uc001czd.2	MYSM1	150.17	136.631	122.824	141.457	99.616	151.597	164.473	38.353	72.525
uc001cze.1	JUN	558.594	668.303	319.101	794.447	1042.46	1393.53	436.972	508.181	541.346
uc001czf.1	AK055150	0	0	8.429	7.859	2.692	2.499	0.973	6.392	15.541
uc001czg.2	FGGY	16.26	24.504	63.82	38.579	17.769	19.158	36.982	210.943	33.672
uc001czh.2	FGGY	23.912	34.158	72.249	55.726	23.692	26.654	82.723	329.199	64.754
uc001czi.2	FGGY	24.869	34.158	71.045	54.297	22.077	26.654	82.723	326.003	64.754
uc001czj.2	FGGY	24.869	34.158	71.045	54.297	22.077	25.822	82.723	322.807	64.754
uc001czk.2	FGGY	19.13	32.673	63.82	51.439	19.923	22.49	79.803	265.277	56.984
uc001czl.2	FGGY	17.217	16.336	30.104	25.005	13.462	13.327	72.991	249.296	36.262
uc001czm.2	FGGY	6.695	7.426	14.45	19.29	7	6.664	63.259	159.805	20.721
uc001czn.2	BC042048	0	0	1.204	1.429	1.077	0	0.973	3.196	5.18
uc001czo.1	HOOK1	1676.74	2270.75	1467.87	860.889	940.695	1109.49	0	166.198	75.115
uc001czp.1	HOOK1	1616.48	2148.97	1337.82	788.017	859.926	998.709	0	153.413	62.164
uc001czq.1	CYP2J2	37.303	25.99	92.72	70.014	21	48.311	0.973	485.808	108.787
uc001czr.1	C1orf87	0	0	0	0	0	1.666	0	0	0
uc001czs.1	C1orf87	0	0	0	0.714	0	2.499	0	0	0
uc001czt.1	AK097193	0	0	0	1.429	0	0	0	6.392	18.131
uc001czu.2	BC030753	0	0	0	0.714	0	0	0	3.196	0
uc001czv.1	NFIA	299.383	309.647	443.129	295.06	411.386	418.975	148.901	437.867	372.985
uc001czw.1	NFIA	305.122	312.617	445.537	297.203	416.232	420.641	149.874	444.259	372.985
uc001czx.1	KIAA1439	167.387	166.333	276.956	168.606	238.001	220.732	64.232	210.943	176.132
uc001czy.1	AF086381	158.778	187.867	239.627	147.887	266.001	222.398	53.527	230.12	259.017
uc001czz.1	TM2D1	139.648	64.603	115.599	105.021	73.231	79.963	91.482	51.138	90.656
uc001daa.2	INADL	117.649	147.769	168.582	200.755	63.539	135.771	0	178.982	69.935
uc001dab.1	INADL	165.474	196.036	209.523	280.057	87.77	168.256	1.946	226.924	90.656
uc001dac.2	hINADL	94.693	105.443	125.232	150.03	52.769	100.787	0.973	99.079	41.443
uc001dad.2	INADL	42.086	54.207	62.616	63.584	25.308	50.81	0	51.138	25.902
uc001dae.2	L1TD1	45.912	37.128	61.412	22.862	47.385	1447.67	0	0	5.18
uc001daf.2	KANK4	11.478	2.228	0	14.289	3.769	10.828	2.92	3.196	10.361
uc001dag.2	KANK4	13.391	3.713	0	17.861	3.769	17.492	2.92	3.196	12.951
uc001dah.2	KANK4	17.217	8.168	0	30.721	4.846	24.156	2.92	9.588	10.361
uc001dai.2	KANK4	13.391	4.455	0	18.575	3.769	14.16	2.92	3.196	10.361
uc001daj.1	USP1	794.848	605.186	417.842	285.058	276.77	737.162	551.811	41.549	59.574
uc001dak.1	USP1	794.848	605.186	417.842	285.058	276.77	737.162	549.864	41.549	56.984
uc001dal.1	USP1	909.628	703.946	488.887	318.636	301.539	807.13	609.23	44.746	69.935
uc001dam.1	DOCK7	321.383	320.043	157.744	167.891	131.923	259.048	75.91	35.157	121.738
uc001dan.1	DOCK7	463.901	460.387	251.668	260.767	200.847	380.659	111.919	63.922	209.804
uc001dao.1	DOCK7	461.988	460.387	251.668	260.767	200.847	380.659	111.919	63.922	209.804
uc001dap.1	DOCK7	496.421	484.149	278.16	277.199	219.693	411.478	121.651	70.314	243.476
uc001daq.1	DOCK7	500.247	484.891	280.568	280.771	220.77	413.144	121.651	70.314	243.476
uc001dar.1	KIAA1771	53.564	60.147	33.716	30.006	33.385	35.817	11.679	9.588	31.082
uc001das.1	ANGPTL3	1.913	5.94	8.429	6.43	5.385	12.494	6.812	1041.93	108.787
uc001dat.1	ATG4C	102.345	76.484	84.291	79.302	49.539	169.089	127.491	38.353	80.295
uc001dau.1	ATG4C	103.302	76.484	85.495	80.731	49.539	169.089	127.491	38.353	80.295
uc001dav.2	BC040309	0.956	0	0	0	0	0	0	0	0
uc001daw.1	BC040309	0	0	0	0	0	0	0.973	0	0
uc001dax.2	FOXD3	17.217	10.396	9.633	5.001	15.615	19.991	2.92	25.569	0
uc001daz.1	ALG6	185.56	134.403	71.045	60.012	51.692	125.776	59.366	35.157	23.312
uc001dba.1	ITGB3BP	62.172	54.207	40.941	30.006	25.308	53.309	131.383	0	5.18
uc001dbb.1	ITGB3BP	63.129	54.207	40.941	32.149	25.846	55.808	132.357	0	5.18
uc001dbc.1	NRIF3	62.172	54.949	40.941	31.435	25.846	54.975	133.33	0	5.18
uc001dbd.1	NRIF3	54.52	44.554	40.941	25.72	35	49.144	100.241	0	5.18
uc001dbe.1	ITGB3BP	34.434	22.277	28.9	30.721	25.846	30.819	54.5	3.196	2.59
uc001dbf.1	EFCAB7	72.694	50.494	83.087	83.588	46.308	106.618	11.679	6.392	23.312
uc001dbg.1	DLEU2L	6.695	14.109	1.204	15.003	10.769	9.995	8.759	3.196	2.59
uc001dbh.1	PGM1	97.563	234.649	198.686	130.741	138.385	263.213	0.973	1185.76	266.788
uc001dbi.2	ROR1	64.085	183.412	75.862	66.442	54.923	413.977	0.973	3.196	12.951
uc001dbj.2	ROR1	120.518	380.933	156.54	147.887	109.308	652.201	0.973	3.196	18.131
uc001dbk.2	BC040909	1.913	8.911	4.817	3.572	9.154	29.153	0	0	0
uc001dbl.2	AK096291	3.826	4.455	9.633	5.715	8.615	29.153	0	0	0
uc001dbm.2	CR594506	26.782	106.186	32.512	31.435	21.539	95.789	0	0	0
uc001dbn.1	UBE2U	0	0	0	0	0	0.833	0.973	0	0
uc001dbo.1	CACHD1	418.945	285.885	295.018	207.185	362.386	907.085	0	41.549	170.951
uc001dbp.1	CACHD1	384.511	262.866	269.731	191.467	351.078	867.103	0	35.157	155.41
uc001dbq.1	CACHD1	396.946	274.747	280.568	199.326	350.001	874.6	0	35.157	163.181
uc001dbs.1	RAVER2	884.759	599.245	438.312	219.33	446.386	674.691	139.169	25.569	69.935
uc001dbt.1	RAVER2	852.238	571.77	428.679	217.187	434.54	626.38	130.41	19.177	62.164
uc001dbu.1	JAK1	5761.93	11330	22396.1	12525.4	6521.87	3683.31	394.15	658.398	445.51
uc001dbv.2	AK128734	353.904	608.898	1434.15	969.483	640.771	303.194	43.794	38.353	46.623
uc001dbw.2	BC035370	6.695	2.97	15.654	34.293	18.308	4.165	0.973	0	12.951
uc001dbx.1	CS266569	0	0	2.408	1.429	0	0	0	0	0
[truncated: 63,262 more rows]
