# Supplementary material for: The majority of total nuclear-encoded non-ribosomal RNA in a human cell is 'dark matter' un-annotated RNA
Source: BMC Biol. 2010 Dec 21;8:149. doi: 10.1186/1741-7007-8-149 (PMC3022773; doi:10.1186/1741-7007-8-149)
Supplement: Additional File 6 — Table S5. Spearman correlation matrix based on expression of very long intergenic non-codings and University of California Santa Cruz genes between different tumour and normal tissues [file 1741-7007-8-149-S6.xls]

## Sheet: Sheet1
Table S5. Spearman correlation matrix based on expression of vlincs and UCSC Genes between different tumor and normal tissues
	Vlincs
	CHLA-9	CHLA-10	Primary #2 tumor	Metastasis #2 tumor	Primary #3 tumor	Metastasis #4 tumor	K562	Liver	Brain
CHLA-9	1	0.853768	0.635215	0.599219	0.552773	0.507832	0.168001	0.544175	0.602337
CHLA-10	0.853768	1	0.621684	0.568436	0.571299	0.533245	0.101348	0.452915	0.499291
Primary #2 tumor	0.635215	0.621684	1	0.895253	0.624204	0.384502	0.0107878	0.494839	0.556821
Metastasis #2 tumor	0.599219	0.568436	0.895253	1	0.54091	0.344968	-0.0158243	0.509994	0.603165
Primary #3 tumor	0.552773	0.571299	0.624204	0.54091	1	0.444835	-0.0614226	0.430702	0.525331
Metastasis #4 tumor	0.507832	0.533245	0.384502	0.344968	0.444835	1	-0.0614427	0.339119	0.377076
K562	0.168001	0.101348	0.0107878	-0.0158243	-0.0614226	-0.0614427	1	0.312343	0.149118
Liver	0.544175	0.452915	0.494839	0.509994	0.430702	0.339119	0.312343	1	0.70972
Brain	0.602337	0.499291	0.556821	0.603165	0.525331	0.377076	0.149118	0.70972	1
	*Q1-Q2 UCSC Genes
	CHLA-9	CHLA-10	Primary #2 tumor	Metastasis #2 tumor	Primary #3 tumor	Metastasis #4 tumor	K562	Liver	Brain
CHLA-9	1	0.881884	0.721731	0.630479	0.727788	0.740561	0.59176	0.309025	0.334082
CHLA-10	0.881884	1	0.725448	0.649509	0.719669	0.753564	0.585553	0.356635	0.362094
Primary #2 tumor	0.721731	0.725448	1	0.893369	0.805894	0.724567	0.480664	0.408521	0.344604
Metastasis #2 tumor	0.630479	0.649509	0.893369	1	0.754792	0.697356	0.428153	0.467174	0.386647
Primary #3 tumor	0.727788	0.719669	0.805894	0.754792	1	0.742621	0.448011	0.316901	0.425373
Metastasis #4 tumor	0.740561	0.753564	0.724567	0.697356	0.742621	1	0.506946	0.29935	0.32904
K562	0.59176	0.585553	0.480664	0.428153	0.448011	0.506946	1	0.336888	0.179604
Liver	0.309025	0.356635	0.408521	0.467174	0.316901	0.29935	0.336888	1	0.403619
Brain	0.334082	0.362094	0.344604	0.386647	0.425373	0.32904	0.179604	0.403619	1
	*Sum of expression within each annotated transcript of the UCSC Genes database was calculated across all samples (Table S2). The transcripts were then sorted by the sum expression level and the top two quartiles (Q1-Q2) were used to calculate the correlations. This was done to avoid inflation of the correlations due to transcripts not expressed in any of the tissues.
