# Supplementary material for: The majority of total nuclear-encoded non-ribosomal RNA in a human cell is 'dark matter' un-annotated RNA
Source: BMC Biol. 2010 Dec 21;8:149. doi: 10.1186/1741-7007-8-149 (PMC3022773; doi:10.1186/1741-7007-8-149)
Supplement: Additional File 7 — Table S6. Overlap between very long intergenic non-codings and FANTOM3 intergenic clusters of over 50 kb. [file 1741-7007-8-149-S7.xls]

## Sheet: Sheet1
Table S6. Overlap between vlincs and FANTOM3 intergenic clusters of over 50 kb.
Vlincs				FANTOM3 intergenic clusters ≥ 50 kb
Chr	Start	Stop	ID	Chr*	Start*	Stop*	ID		Length_vlinc	Length_Fantom3		Base pair non-overlap vlinc left	Base pair non-overlap vlinc right	Base pair overlap		%overlap_vlinc	%overlap_fantom
chr1	38263169	38415147	Vlinc_3	chr1	38285389	38428634	T04R075540A6.chr4-122898229|122898229		151978	143245		22220	0	129758		0.853795	0.905847
chr1	38263169	38415147	Vlinc_3	chr1	38285328	38433251	T04R075540E8.chr4-122893530|122893530		151978	147923		22159	0	129819		0.854196	0.877612
chr1	38263169	38415147	Vlinc_3	chr1	38285528	38433532	T04R0755401C.chr4-122893243|122893245		151978	148004		22359	0	129619		0.85288	0.87578
chr1	38263169	38415147	Vlinc_3	chr1	38285389	38433532	T04R075540A6.chr4-122893243|122893245		151978	148143		22220	0	129758		0.853795	0.875897
chr1	38263169	38415147	Vlinc_3	chr1	38285587	38427540	T04R07553FE2.chr4-122898898|122898898		151978	141953		22418	0	129560		0.852492	0.912696
chr12	68503260	68577267	Vlinc_88	chr12	68505267	68590920	T10F06F35AC9.chr10+116692495|116692495		74007	85653		2007	0	72000		0.972881	0.840601
chr19	35406178	35554174	Vlinc_205	chr19	35407515	35470844	T07R01900111.chr7-26153746|26153749		147996	63329		1337	83330	63329		0.42791	1
chr2	177229106	177674279	Vlinc_254	chr2	177320430	177389843	T02F047A94E6.chr2+75207580|75207580		445173	69413		91324	284436	69413		0.155924	1
chr22	27119291	27388911	Vlinc_288	chr22	27211341	27405866	T05F06732454.chr5+108273412|108273412		269620	194525		92050	0	177570		0.658594	0.912839
chr3	36877434	36964029	Vlinc_301	chr3	36877601	36962006	T09F06A28E8D.chr9+111367132|111367132		86595	84405		167	2023	84405		0.97471	1
chr4	82612259	83071616	Vlinc_346	chr4	82740349	83184550	T05R05C8E75B.chr5-96697643|96697645		459357	444201		128090	0	331267		0.721154	0.745759
chr4	83078116	83186584	Vlinc_347	chr4	82740349	83184550	T05R05C8E75B.chr5-96697643|96697645		108468	444201		0	2034	106434		0.981248	0.239608
chr4	160243617	160408367	Vlinc_357	chr4	160243899	160351919	T03R04BFC1D1.chr3-79580181|79580181		164750	108020		282	56448	108020		0.65566	1
chr4	160243617	160408367	Vlinc_357	chr4	160243709	160351123	T03R04BFC253.chr3-79580897|79580897		164750	107414		92	57244	107414		0.651982	1
chr5	141823728	141953075	Vlinc_400	chr5	141684926	141949586	T18F0253C56C.chr18+39278350|39278350		129347	264660		0	3489	125858		0.973026	0.475546
chr5	157263415	157415887	Vlinc_405	chr5	157227903	157287217	T11F02B57A87.chr11+45482611|45482615		152472	59314		0	128670	23802		0.156107	0.401288
chr7	108252672	108808590	Vlinc_467	chr7	108335656	108550870	T12F024E8371.chr12+38924680|38924680		555918	215214		82984	257720	215214		0.387133	1
chr7	108252672	108808590	Vlinc_467	chr7	108191605	108281084	T12R02548ABB.chr12-38979996|38979996		555918	89479		0	527506	28412		0.0511083	0.317527
chr7	140417734	140859170	Vlinc_477	chr7	140418836	140817955	T06F025F5498.chr6+40180780|40180780		441436	399119		1102	41215	399119		0.904138	1
chr9	28711677	28980228	Vlinc_527	chr9	28931965	29203631	T04R02353BC1.chr4-36807236|36807238		268551	271666		220288	0	48263		0.179716	0.177656
chr9	28986447	29207423	Vlinc_528	chr9	28931965	29203631	T04R02353BC1.chr4-36807236|36807238		220976	271666		0	3792	217184		0.98284	0.799452
	*Remapped from mm5 to hg18 using UCSC liftOver tool
		Vlincs overlapping more then one FANTOM3 region are highlighted
